# Supplementary material for: Effects of Subsetting by Parent Materials on Prediction of Soil Organic Matter Content in a Hilly Area Using Vis–NIR Spectroscopy
Source: PLoS One. 2016 Mar 14;11(3):e0151536. doi: 10.1371/journal.pone.0151536 (PMC4790961; doi:10.1371/journal.pone.0151536)
Supplement: S1 File — To every fifth wavelength was retained to reduce the size of the file. (XLSX) [file pone.0151536.s001.xlsx]

## Sheet: Sheet1
	1	2	3	4	5	6	7	8	9	10	11	12	13	14	15	16	17	18	19	20	21	22	23	24	25	26	27	28	29	30	31	32	33	34	35	36	37	38	39	40	41	42	43	44	45	46	47	48	49
380	0.106142	0.110482	0.124111	0.126992	0.12766	0.132709	0.134004	0.129623	0.0886992	0.0970732	0.0862626	0.0828562	0.0809456	0.0798406	0.0881482	0.0896074	0.0778922	0.0774094	0.0816678	0.104197	0.0987294	0.0800042	0.0850064	0.108312	0.125552	0.130184	0.131813	0.0874809	0.0803931	0.0888778	0.07978	0.0921004	0.113578	0.12912	0.117442	0.0823496	0.0852159	0.0886229	0.116932	0.130999	0.100414	0.0846354	0.0838721	0.090905	0.0904891	0.0946015	0.115595	0.118737	0.093905
385	0.108854	0.113137	0.126869	0.130007	0.12988	0.134885	0.136592	0.132483	0.091343	0.0996062	0.0884838	0.085472	0.0841936	0.082756	0.0908776	0.092225	0.0799494	0.0799378	0.0842118	0.107506	0.101985	0.0830362	0.0881534	0.110995	0.128438	0.132383	0.134538	0.0899134	0.0834748	0.0915513	0.0820806	0.0952709	0.116287	0.131591	0.120139	0.0851445	0.087684	0.0915845	0.119717	0.13346	0.102979	0.0875131	0.086452	0.093705	0.0934111	0.0978295	0.118756	0.121572	0.0965329
390	0.112873	0.117294	0.131085	0.134209	0.131382	0.136462	0.138553	0.134569	0.093285	0.101207	0.0901194	0.08718	0.0867246	0.0851794	0.0934608	0.094606	0.0817836	0.0824946	0.0871662	0.111602	0.105848	0.086775	0.0920856	0.115084	0.132647	0.133922	0.136561	0.0917022	0.085952	0.0940334	0.0844749	0.0991883	0.120418	0.134017	0.122136	0.0873411	0.0899501	0.0951809	0.123865	0.135241	0.104795	0.0899927	0.0887574	0.0967086	0.0966108	0.101844	0.122905	0.125751	0.10002
395	0.115516	0.11984	0.133798	0.136936	0.134926	0.140186	0.142675	0.138944	0.097068	0.105121	0.0936466	0.0910378	0.0914522	0.0897898	0.097201	0.0980602	0.0850582	0.0860994	0.090888	0.114427	0.10852	0.0893532	0.0948752	0.117678	0.135367	0.137556	0.140809	0.0953573	0.090621	0.0976306	0.0879731	0.10189	0.123051	0.13735	0.126229	0.0916295	0.0934398	0.0982229	0.126523	0.139183	0.108695	0.0941258	0.0925273	0.100144	0.0997605	0.104651	0.125682	0.128388	0.103202
400	0.118165	0.122327	0.136493	0.139656	0.137107	0.142533	0.145309	0.141472	0.0993876	0.107379	0.0958106	0.0934908	0.0947792	0.0929208	0.0987748	0.0995848	0.0860348	0.08745	0.0927176	0.117141	0.111221	0.0919964	0.0976354	0.120246	0.138075	0.13982	0.143391	0.0975991	0.09385	0.0991798	0.0893762	0.104569	0.125662	0.139766	0.128723	0.0945035	0.0947981	0.100618	0.12916	0.141605	0.111012	0.0965149	0.0943288	0.102055	0.101874	0.107388	0.128399	0.130992	0.105441
405	0.121833	0.125949	0.140152	0.143357	0.139492	0.145007	0.147981	0.144379	0.101768	0.109734	0.0980228	0.0960446	0.0982768	0.0962348	0.101727	0.102312	0.0885172	0.0902628	0.0958606	0.120664	0.114572	0.0952422	0.101164	0.123891	0.141755	0.142249	0.14618	0.0998952	0.0972558	0.102019	0.0921889	0.107953	0.129311	0.142619	0.131376	0.0975115	0.0975187	0.103922	0.132823	0.144215	0.113476	0.0996376	0.0971977	0.105141	0.104986	0.110914	0.132011	0.134653	0.108847
410	0.12482	0.12887	0.143117	0.146308	0.141568	0.147203	0.150301	0.146767	0.10379	0.111736	0.099923	0.0980232	0.101332	0.0991552	0.104209	0.104549	0.090653	0.0926492	0.0985062	0.123921	0.117686	0.0982642	0.104474	0.126845	0.144712	0.144386	0.148534	0.101856	0.100244	0.104379	0.0945796	0.111092	0.132269	0.145026	0.133619	0.100137	0.0998035	0.106897	0.135779	0.14646	0.115554	0.102311	0.0996414	0.107796	0.107736	0.114198	0.135114	0.137589	0.111663
415	0.128102	0.131984	0.146109	0.149363	0.144276	0.150065	0.153322	0.149801	0.106669	0.114532	0.102738	0.101224	0.105492	0.103133	0.107329	0.10746	0.09318	0.0955172	0.101919	0.127276	0.120913	0.101485	0.107918	0.130043	0.147736	0.147171	0.151562	0.104704	0.104313	0.107395	0.0975495	0.114381	0.135399	0.147901	0.136597	0.103788	0.102657	0.110227	0.13889	0.149366	0.118435	0.105854	0.102776	0.110996	0.110888	0.117597	0.138319	0.140674	0.115011
420	0.132048	0.135808	0.149694	0.152984	0.146771	0.152708	0.156121	0.152754	0.109326	0.117156	0.105246	0.104124	0.109772	0.107213	0.110734	0.110566	0.0960912	0.098747	0.105463	0.13115	0.124675	0.105487	0.112208	0.133928	0.151339	0.149739	0.154438	0.107286	0.108493	0.11065	0.100777	0.118318	0.139183	0.150821	0.1394	0.10741	0.105797	0.114033	0.142633	0.152089	0.121121	0.109571	0.106151	0.114478	0.114484	0.121679	0.142067	0.144396	0.118756
425	0.136208	0.139678	0.153204	0.15644	0.14961	0.155705	0.159174	0.156026	0.112597	0.120332	0.108477	0.107699	0.115132	0.112269	0.114168	0.113595	0.0990204	0.101971	0.109167	0.135002	0.128406	0.109523	0.116521	0.137943	0.154822	0.152658	0.1576	0.110537	0.113701	0.113882	0.104093	0.122262	0.14303	0.153918	0.142599	0.111959	0.108928	0.117897	0.146382	0.155129	0.124358	0.113791	0.109763	0.117983	0.118072	0.125761	0.145721	0.148059	0.122687
430	0.140766	0.143855	0.156918	0.160252	0.152436	0.158722	0.162727	0.159557	0.11624	0.123911	0.112193	0.111747	0.12132	0.118214	0.118303	0.11728	0.102639	0.105855	0.113666	0.139267	0.132699	0.114498	0.121825	0.142311	0.158585	0.155579	0.161142	0.114216	0.119767	0.117792	0.108152	0.126883	0.14718	0.157137	0.146174	0.117242	0.112741	0.122477	0.150448	0.15836	0.127975	0.118779	0.114109	0.122129	0.122337	0.130546	0.149759	0.152054	0.127216
435	0.145918	0.148683	0.161502	0.164802	0.155751	0.162324	0.166726	0.163656	0.119422	0.126982	0.115544	0.115548	0.127299	0.123895	0.122244	0.120766	0.106423	0.109789	0.118046	0.144088	0.13712	0.119773	0.127215	0.1473	0.163152	0.159037	0.165191	0.117483	0.125597	0.121505	0.112234	0.131931	0.152034	0.160959	0.149935	0.122246	0.116477	0.127302	0.155226	0.162114	0.131401	0.123551	0.118332	0.126286	0.126718	0.135652	0.154445	0.156742	0.131982
440	0.151208	0.15357	0.165859	0.169215	0.159294	0.166059	0.17079	0.167793	0.122793	0.130497	0.119038	0.119474	0.133638	0.12993	0.126107	0.124196	0.109678	0.113207	0.122548	0.148769	0.141651	0.124732	0.132689	0.152389	0.167537	0.162677	0.169291	0.120915	0.131784	0.125151	0.116113	0.13675	0.156879	0.164856	0.153792	0.127535	0.119994	0.132016	0.159963	0.165984	0.13503	0.128468	0.122478	0.130405	0.130951	0.140729	0.158992	0.161393	0.136878
445	0.155678	0.157696	0.169525	0.172821	0.162513	0.169429	0.174209	0.171308	0.125733	0.133421	0.122146	0.122903	0.138831	0.134864	0.129797	0.12747	0.112977	0.116667	0.126659	0.153109	0.145826	0.12948	0.137682	0.156687	0.171173	0.165971	0.172758	0.123939	0.136848	0.128633	0.119818	0.141294	0.160966	0.168254	0.157083	0.131947	0.123415	0.136416	0.16393	0.169365	0.138152	0.132741	0.126277	0.134259	0.134964	0.145396	0.162965	0.165258	0.141169
450	0.159496	0.161335	0.172507	0.175775	0.165443	0.172358	0.176985	0.174172	0.128267	0.135958	0.124721	0.125832	0.142769	0.138643	0.132602	0.130036	0.115441	0.119327	0.129847	0.156391	0.149029	0.132859	0.141252	0.160415	0.174141	0.1689	0.175578	0.126494	0.140706	0.131319	0.122644	0.144625	0.164446	0.171192	0.159808	0.135378	0.126026	0.139699	0.167278	0.172239	0.14078	0.136013	0.129181	0.137219	0.137972	0.148822	0.166083	0.168555	0.144672
455	0.162229	0.164071	0.175342	0.178655	0.168055	0.175267	0.179695	0.176877	0.130265	0.137897	0.126685	0.127995	0.145306	0.141116	0.134857	0.132171	0.1174	0.121511	0.132332	0.158721	0.151498	0.135336	0.143774	0.16315	0.176998	0.171661	0.178286	0.128475	0.143211	0.133514	0.124866	0.147029	0.167214	0.173992	0.162279	0.137702	0.128143	0.14213	0.170074	0.174973	0.142931	0.138362	0.131386	0.139521	0.140271	0.151248	0.168688	0.171363	0.147281
460	0.16489	0.166811	0.177924	0.181246	0.17077	0.178042	0.182112	0.179341	0.131976	0.139417	0.128275	0.129764	0.146911	0.142734	0.136665	0.133932	0.118944	0.123264	0.13429	0.161037	0.153473	0.137275	0.145542	0.165851	0.179585	0.174406	0.180726	0.130125	0.144822	0.135299	0.126617	0.149156	0.169875	0.176686	0.164476	0.139307	0.129847	0.144201	0.172718	0.177566	0.144752	0.140061	0.133069	0.141481	0.142228	0.15329	0.171142	0.174029	0.14959
465	0.167237	0.169255	0.180208	0.183518	0.173434	0.180809	0.184528	0.181783	0.133629	0.141	0.129793	0.13145	0.148658	0.144446	0.138044	0.135268	0.120238	0.12474	0.135678	0.163273	0.155657	0.138855	0.147308	0.168246	0.181863	0.177122	0.183155	0.131711	0.146552	0.136656	0.127958	0.151064	0.172233	0.179254	0.166647	0.140965	0.131183	0.145935	0.175054	0.180139	0.146551	0.141604	0.134499	0.143066	0.14386	0.155291	0.173396	0.176387	0.151457
470	0.169774	0.171852	0.182543	0.185877	0.175902	0.18334	0.186828	0.184139	0.135254	0.142821	0.131244	0.13303	0.150776	0.146522	0.139861	0.137007	0.121832	0.126463	0.137721	0.165498	0.157833	0.140639	0.149292	0.170813	0.18421	0.179621	0.185483	0.133249	0.148649	0.138434	0.129776	0.153068	0.174723	0.181706	0.16874	0.142847	0.1329	0.147953	0.177512	0.182552	0.148365	0.143542	0.136306	0.145022	0.145751	0.157395	0.175687	0.178865	0.153747
475	0.172616	0.174702	0.185087	0.188357	0.178447	0.185908	0.189219	0.186587	0.137381	0.144998	0.133126	0.135129	0.153567	0.149268	0.142102	0.139107	0.123537	0.128275	0.140062	0.168104	0.160364	0.143085	0.151797	0.173659	0.186722	0.182177	0.187903	0.135254	0.151417	0.140604	0.131799	0.155594	0.177468	0.184237	0.171062	0.14532	0.134915	0.150417	0.180191	0.18504	0.150523	0.146011	0.138503	0.147344	0.148099	0.15995	0.178231	0.18153	0.156339
480	0.175861	0.177815	0.187667	0.190938	0.18082	0.188305	0.191685	0.189132	0.139789	0.147386	0.135362	0.137589	0.157064	0.152695	0.144923	0.141706	0.125826	0.130903	0.143005	0.171285	0.16348	0.14626	0.155069	0.176838	0.189302	0.184563	0.190409	0.137576	0.154879	0.143315	0.134415	0.158772	0.180448	0.186688	0.173536	0.148374	0.137485	0.153516	0.18307	0.187486	0.152918	0.149097	0.141287	0.15023	0.151043	0.163177	0.181111	0.184377	0.159433
485	0.179537	0.181226	0.190788	0.194062	0.183579	0.191241	0.194822	0.192261	0.142763	0.150382	0.138334	0.140827	0.16179	0.157324	0.148122	0.144612	0.128722	0.133878	0.146439	0.174862	0.167022	0.15009	0.159021	0.180381	0.192425	0.18741	0.193541	0.140549	0.159557	0.146367	0.137581	0.162476	0.18385	0.189627	0.176615	0.152482	0.140485	0.157131	0.186403	0.190476	0.155935	0.152962	0.144695	0.153509	0.154422	0.166942	0.184462	0.187644	0.162988
490	0.184045	0.185346	0.19441	0.197645	0.186376	0.19426	0.198117	0.195609	0.145928	0.153543	0.1416	0.14441	0.167295	0.162681	0.151803	0.147897	0.132103	0.137327	0.150441	0.179002	0.171128	0.154793	0.163834	0.184696	0.196028	0.190318	0.196863	0.143764	0.164988	0.14985	0.141272	0.166897	0.187934	0.19276	0.179885	0.157192	0.143934	0.161412	0.190362	0.19359	0.15917	0.157419	0.148621	0.157286	0.158374	0.171418	0.188323	0.191496	0.167243
495	0.188978	0.18977	0.198129	0.201319	0.189276	0.197345	0.201592	0.199103	0.149166	0.156776	0.145062	0.148249	0.173347	0.168528	0.155837	0.151445	0.135969	0.141141	0.154914	0.183659	0.175467	0.159971	0.169097	0.189374	0.199724	0.193311	0.200348	0.147114	0.170937	0.153641	0.145442	0.171815	0.192293	0.19598	0.183287	0.162312	0.14775	0.166181	0.194549	0.196829	0.162527	0.162289	0.152945	0.161464	0.162728	0.176378	0.192489	0.195545	0.171946
500	0.194354	0.194518	0.20215	0.205261	0.192459	0.200709	0.205302	0.202875	0.152656	0.160163	0.14886	0.152437	0.180183	0.175056	0.159889	0.155008	0.140051	0.145129	0.159513	0.18848	0.18011	0.165272	0.174742	0.194436	0.203705	0.196584	0.204088	0.150758	0.17762	0.157449	0.149782	0.176876	0.197007	0.199476	0.186944	0.168033	0.15165	0.171088	0.199071	0.200336	0.166138	0.167534	0.157501	0.165723	0.167162	0.181611	0.19687	0.199889	0.176934
505	0.199656	0.199195	0.205958	0.208986	0.195501	0.203823	0.208813	0.206453	0.15585	0.163543	0.152508	0.156514	0.187108	0.181704	0.164018	0.158498	0.144032	0.148893	0.164377	0.193482	0.185038	0.171131	0.180844	0.199426	0.207472	0.199662	0.207633	0.154179	0.184406	0.161258	0.154204	0.182306	0.201603	0.20277	0.190372	0.173774	0.155516	0.17633	0.203449	0.203648	0.169589	0.172832	0.162063	0.170094	0.171782	0.187163	0.201234	0.204091	0.182016
510	0.20516	0.203935	0.21	0.212979	0.198518	0.207141	0.212582	0.21022	0.15922	0.166961	0.156366	0.160823	0.193954	0.188278	0.168212	0.162094	0.148072	0.152827	0.169329	0.19825	0.18967	0.176947	0.186739	0.204548	0.211489	0.20283	0.211401	0.157793	0.191116	0.165153	0.1587	0.187599	0.206365	0.206213	0.194007	0.179533	0.159459	0.181509	0.208018	0.207115	0.173192	0.178134	0.166664	0.174471	0.176376	0.192494	0.205614	0.208457	0.187244
515	0.210768	0.208809	0.213943	0.216813	0.201675	0.21048	0.216193	0.213885	0.162468	0.170132	0.160167	0.165031	0.201025	0.194986	0.172247	0.165601	0.152327	0.156813	0.174076	0.203279	0.194431	0.18265	0.192764	0.209788	0.215378	0.206077	0.215039	0.161317	0.198006	0.168924	0.163201	0.192965	0.211173	0.209656	0.197515	0.185393	0.163392	0.186668	0.212583	0.210558	0.176663	0.183465	0.17129	0.178801	0.180944	0.198022	0.210046	0.212811	0.192422
520	0.216437	0.21363	0.217862	0.22068	0.204812	0.213813	0.219896	0.217595	0.165557	0.173356	0.163869	0.169208	0.208162	0.201818	0.176318	0.168961	0.156474	0.160607	0.179086	0.20824	0.199311	0.188752	0.198981	0.215034	0.219271	0.209313	0.218746	0.164713	0.20499	0.172639	0.16778	0.198496	0.215976	0.213102	0.201016	0.191283	0.167251	0.192026	0.217152	0.214029	0.180094	0.188815	0.175893	0.183151	0.185568	0.20361	0.21446	0.217155	0.197762
525	0.222198	0.218548	0.221763	0.224488	0.207978	0.217159	0.223482	0.221249	0.168777	0.176583	0.167706	0.173524	0.215399	0.20874	0.180406	0.172431	0.160714	0.164551	0.183998	0.213197	0.20413	0.194738	0.205177	0.220373	0.223125	0.212568	0.222365	0.168241	0.212069	0.176418	0.172356	0.203967	0.220836	0.216541	0.204503	0.197282	0.171183	0.197311	0.221749	0.217467	0.183579	0.194244	0.180573	0.187508	0.190193	0.209187	0.218842	0.221518	0.203098
530	0.228136	0.223578	0.225783	0.228438	0.211212	0.220643	0.227358	0.225137	0.172077	0.179927	0.17164	0.177938	0.222864	0.215849	0.18468	0.175976	0.16519	0.168586	0.189184	0.218228	0.208973	0.200913	0.211427	0.225857	0.227111	0.215927	0.226247	0.171858	0.219357	0.180328	0.177187	0.20957	0.225832	0.220098	0.20819	0.203451	0.175282	0.202775	0.226484	0.221087	0.187195	0.199842	0.185424	0.192017	0.194949	0.214828	0.223333	0.226008	0.20866
535	0.234155	0.228641	0.229798	0.23238	0.214426	0.224061	0.231156	0.22896	0.17537	0.183168	0.175525	0.182273	0.230326	0.222944	0.188799	0.179456	0.169692	0.172648	0.194236	0.22335	0.213992	0.207148	0.217783	0.231398	0.231089	0.219244	0.230058	0.175447	0.226635	0.184128	0.181964	0.215249	0.230865	0.223622	0.211829	0.209599	0.179316	0.208245	0.231244	0.224651	0.190756	0.205381	0.190223	0.19646	0.199688	0.220567	0.227865	0.230511	0.214195
540	0.240217	0.233749	0.233868	0.23638	0.21778	0.22764	0.23507	0.232903	0.178652	0.186553	0.179397	0.186675	0.237817	0.230108	0.193032	0.182931	0.174149	0.176624	0.199297	0.228404	0.218922	0.213244	0.223969	0.236983	0.235124	0.22271	0.233987	0.179025	0.233963	0.187982	0.186723	0.220824	0.235945	0.227267	0.215542	0.215774	0.183371	0.213648	0.236054	0.228348	0.194376	0.210972	0.195055	0.200916	0.204403	0.226186	0.232392	0.235065	0.219757
545	0.246313	0.238913	0.238019	0.240434	0.221104	0.231178	0.239045	0.2369	0.181991	0.189893	0.18323	0.190993	0.245187	0.237131	0.197222	0.186434	0.178681	0.180703	0.204319	0.233535	0.223889	0.219295	0.230092	0.242613	0.239226	0.226141	0.237972	0.182611	0.241159	0.191828	0.1915	0.226415	0.241081	0.230905	0.219312	0.221849	0.187446	0.21905	0.24092	0.232057	0.198003	0.216493	0.199867	0.205378	0.209121	0.231814	0.236984	0.239673	0.225316
550	0.25239	0.244094	0.242207	0.244528	0.224491	0.234813	0.243092	0.240965	0.185351	0.193269	0.187041	0.195252	0.252349	0.243985	0.20141	0.189973	0.183248	0.184819	0.209296	0.238535	0.228763	0.22507	0.235947	0.248242	0.243368	0.229652	0.242028	0.186196	0.248167	0.195692	0.196272	0.231802	0.24623	0.234611	0.223136	0.227792	0.191544	0.2243	0.245805	0.23584	0.201657	0.22193	0.204654	0.209804	0.213747	0.237241	0.241532	0.244311	0.230843
555	0.25843	0.249269	0.246435	0.248689	0.227977	0.23852	0.247265	0.245149	0.188731	0.196705	0.190799	0.199504	0.259321	0.250688	0.205517	0.193442	0.187665	0.188792	0.214115	0.24352	0.233616	0.230642	0.241567	0.25385	0.247562	0.233248	0.246207	0.189765	0.255005	0.199479	0.20089	0.237081	0.251378	0.238395	0.227048	0.233603	0.195541	0.229426	0.250706	0.239728	0.205346	0.227242	0.209328	0.214148	0.21828	0.242543	0.246104	0.248979	0.236273
560	0.264327	0.254368	0.250671	0.252815	0.231512	0.242274	0.251487	0.249388	0.192139	0.200154	0.194502	0.203653	0.266024	0.257118	0.209534	0.196855	0.192001	0.192711	0.218765	0.248382	0.238387	0.235938	0.246889	0.259348	0.251743	0.236893	0.250438	0.193321	0.261571	0.203195	0.205383	0.24216	0.256455	0.2422	0.231005	0.239215	0.199463	0.234362	0.255545	0.243665	0.209046	0.232383	0.213877	0.218384	0.222677	0.247635	0.250598	0.253591	0.241546
565	0.270129	0.259427	0.254883	0.25693	0.235037	0.245995	0.255726	0.253626	0.195507	0.203562	0.198107	0.207685	0.272377	0.263238	0.213468	0.200221	0.196226	0.196575	0.22326	0.253118	0.24299	0.240903	0.251899	0.264778	0.255907	0.240516	0.254676	0.196807	0.267808	0.206844	0.209743	0.247011	0.26148	0.245987	0.234953	0.244574	0.203305	0.239094	0.260342	0.247596	0.212701	0.237326	0.218288	0.222517	0.226928	0.252508	0.255024	0.258178	0.246694
570	0.275645	0.264272	0.258938	0.26088	0.238551	0.249704	0.259875	0.2578	0.198782	0.206867	0.201546	0.211543	0.278288	0.26897	0.217227	0.203502	0.200258	0.200326	0.227576	0.257693	0.2475	0.245604	0.256601	0.269958	0.259909	0.244127	0.258837	0.200164	0.273629	0.210365	0.213917	0.251648	0.266285	0.249712	0.238819	0.249601	0.206996	0.243624	0.264934	0.251482	0.216249	0.241997	0.222489	0.2265	0.231007	0.257147	0.259286	0.262576	0.251611
575	0.280804	0.268901	0.262797	0.264647	0.241952	0.253296	0.263857	0.261799	0.201943	0.209957	0.204756	0.215184	0.283665	0.274218	0.220731	0.206553	0.203908	0.203799	0.231519	0.262014	0.251745	0.249932	0.260935	0.274853	0.263722	0.247624	0.262828	0.20335	0.278942	0.213642	0.217714	0.255973	0.270834	0.253298	0.242533	0.254213	0.210397	0.247822	0.269287	0.255226	0.219614	0.246292	0.226353	0.230204	0.234807	0.261474	0.263331	0.266774	0.256162
580	0.285562	0.273164	0.266334	0.268049	0.245148	0.256669	0.267537	0.265495	0.204774	0.212785	0.207671	0.218481	0.288373	0.278846	0.22396	0.209376	0.207259	0.207	0.235111	0.265987	0.255668	0.25382	0.264829	0.279363	0.267192	0.250908	0.266516	0.206223	0.283609	0.216668	0.221185	0.259903	0.27502	0.256622	0.245936	0.258297	0.213532	0.251639	0.273277	0.258712	0.222681	0.250139	0.229861	0.233609	0.238286	0.265408	0.267018	0.270606	0.260336
585	0.28977	0.276971	0.269396	0.271019	0.24804	0.259634	0.270879	0.2688	0.207259	0.215423	0.210333	0.221392	0.292365	0.282741	0.226736	0.211894	0.210275	0.209755	0.238266	0.269504	0.259062	0.257084	0.268163	0.28337	0.270207	0.253837	0.26984	0.208796	0.287553	0.219315	0.22427	0.263294	0.278712	0.259564	0.248979	0.261813	0.216302	0.254951	0.276789	0.261838	0.225454	0.253434	0.232911	0.2366	0.241305	0.268833	0.270261	0.273995	0.264018
590	0.293722	0.280573	0.27228	0.273815	0.250814	0.262548	0.274014	0.271969	0.20961	0.217868	0.212832	0.224134	0.29602	0.286296	0.229354	0.214234	0.212997	0.212377	0.241303	0.27284	0.262288	0.260139	0.271292	0.287147	0.273047	0.256681	0.272991	0.211221	0.291158	0.221794	0.22715	0.26649	0.282192	0.262392	0.251864	0.265049	0.218862	0.258094	0.280097	0.264836	0.22807	0.256476	0.23572	0.239433	0.244142	0.272066	0.273327	0.277194	0.267512
595	0.297384	0.28401	0.275031	0.276528	0.253564	0.265427	0.276965	0.274948	0.211928	0.220079	0.215117	0.22676	0.299371	0.289609	0.231902	0.216539	0.215495	0.214912	0.244111	0.276027	0.265444	0.263111	0.274215	0.290697	0.27578	0.259495	0.275956	0.213522	0.29449	0.224221	0.229803	0.269569	0.285475	0.265173	0.254613	0.268032	0.221312	0.261083	0.283238	0.267726	0.230518	0.259356	0.238387	0.242145	0.246895	0.275121	0.276278	0.280269	0.270748
600	0.300762	0.287233	0.27762	0.279077	0.256317	0.268319	0.279806	0.277783	0.214187	0.222177	0.21727	0.229214	0.302537	0.292736	0.234382	0.218761	0.21786	0.217349	0.246784	0.279054	0.268527	0.265979	0.276993	0.293998	0.278348	0.262318	0.278794	0.215729	0.297637	0.226571	0.232322	0.272516	0.288539	0.267904	0.257259	0.270848	0.223668	0.263939	0.286173	0.270556	0.232854	0.262104	0.240935	0.244745	0.249544	0.278024	0.279065	0.283155	0.273773
605	0.303546	0.289879	0.279613	0.280994	0.258547	0.270601	0.282215	0.280181	0.215922	0.224093	0.219131	0.231168	0.304958	0.295078	0.23634	0.220572	0.219931	0.219237	0.248922	0.281484	0.270893	0.26809	0.279164	0.296712	0.280304	0.264574	0.281198	0.217527	0.300018	0.228456	0.234426	0.274787	0.291013	0.270047	0.25944	0.273056	0.225614	0.266165	0.288508	0.272886	0.234832	0.264237	0.24298	0.246829	0.251621	0.280324	0.281239	0.285436	0.276234
610	0.306513	0.292752	0.281792	0.283099	0.260949	0.27311	0.284739	0.282746	0.217809	0.226059	0.221053	0.233274	0.307477	0.297578	0.23843	0.222521	0.222008	0.221323	0.251276	0.284132	0.27346	0.270371	0.281482	0.299632	0.282445	0.267029	0.283743	0.219431	0.302527	0.230475	0.236642	0.277251	0.293686	0.272386	0.261765	0.275369	0.227653	0.268593	0.291039	0.275386	0.236917	0.266501	0.245134	0.24909	0.253863	0.282807	0.283615	0.287925	0.278895
615	0.309406	0.295599	0.283955	0.285244	0.263481	0.275692	0.287327	0.285304	0.219765	0.228035	0.222962	0.235409	0.309992	0.300101	0.240601	0.224578	0.22413	0.223529	0.253668	0.286785	0.276062	0.272711	0.283843	0.302503	0.2846	0.269587	0.286315	0.221364	0.305046	0.23259	0.238899	0.279748	0.29632	0.274806	0.264132	0.277685	0.22977	0.271055	0.293551	0.277951	0.239016	0.268818	0.247352	0.251408	0.256169	0.285314	0.286014	0.290422	0.281537
620	0.31228	0.298423	0.286133	0.287384	0.265931	0.278198	0.28988	0.28782	0.221695	0.229974	0.224809	0.237391	0.312355	0.302492	0.242717	0.226608	0.22622	0.225687	0.25605	0.289364	0.278594	0.274966	0.286101	0.305351	0.286758	0.272065	0.28885	0.223252	0.307423	0.234662	0.241135	0.282165	0.298945	0.277171	0.266465	0.279885	0.231848	0.27346	0.296055	0.280457	0.241075	0.271043	0.249509	0.253685	0.258414	0.287732	0.288374	0.292904	0.284165
625	0.315086	0.30127	0.288255	0.289507	0.268488	0.280825	0.292451	0.29045	0.223685	0.231977	0.226686	0.239478	0.31477	0.304923	0.244841	0.228644	0.228303	0.227847	0.258442	0.29191	0.28115	0.277261	0.288363	0.308178	0.288881	0.274657	0.29145	0.225185	0.309847	0.236743	0.243372	0.284585	0.301537	0.279607	0.268862	0.282127	0.233929	0.275871	0.29853	0.283054	0.243199	0.273295	0.251678	0.255959	0.260664	0.290136	0.290709	0.295389	0.286764
630	0.317864	0.304047	0.290333	0.29156	0.270985	0.283367	0.295036	0.293025	0.225659	0.23398	0.228549	0.241466	0.317071	0.307292	0.246943	0.230693	0.230375	0.229974	0.260867	0.294461	0.283649	0.279486	0.290613	0.310956	0.290946	0.277176	0.29403	0.227104	0.312182	0.238818	0.245621	0.286973	0.304081	0.281971	0.27124	0.284304	0.236004	0.278271	0.300951	0.285603	0.245303	0.2755	0.253826	0.258241	0.262896	0.292537	0.29301	0.297804	0.289365
635	0.320573	0.306714	0.292334	0.293518	0.273353	0.285719	0.297538	0.295527	0.227455	0.235902	0.230317	0.243347	0.319179	0.309401	0.248879	0.232596	0.232319	0.231933	0.263086	0.29693	0.285997	0.281532	0.292744	0.313644	0.292926	0.279536	0.296533	0.228886	0.31429	0.240737	0.247702	0.289231	0.30654	0.284197	0.273507	0.286299	0.237931	0.280516	0.303285	0.288034	0.2473	0.277514	0.255799	0.260373	0.264984	0.294837	0.295224	0.300116	0.29183
640	0.323155	0.309244	0.294275	0.295411	0.275597	0.288016	0.299926	0.297924	0.229182	0.237719	0.231998	0.245139	0.321154	0.311472	0.250735	0.234409	0.234165	0.233781	0.265231	0.299341	0.288299	0.283606	0.294859	0.3162	0.294843	0.281806	0.298925	0.23059	0.316313	0.242572	0.249698	0.291474	0.308891	0.286341	0.275677	0.288208	0.239769	0.282726	0.305521	0.290365	0.249206	0.279443	0.257695	0.262429	0.267023	0.2971	0.297376	0.302328	0.294193
645	0.32563	0.311677	0.296151	0.297241	0.277748	0.290202	0.302244	0.300232	0.230862	0.239458	0.233616	0.246863	0.323069	0.313501	0.252566	0.236187	0.235952	0.235511	0.267326	0.301675	0.29057	0.285631	0.296915	0.318654	0.296696	0.283975	0.301238	0.232239	0.318285	0.244376	0.251639	0.293653	0.311153	0.288397	0.277779	0.290062	0.241568	0.284878	0.307675	0.292606	0.251042	0.281331	0.259551	0.264438	0.269015	0.299295	0.299458	0.304459	0.296478
650	0.328044	0.314031	0.297989	0.299038	0.279783	0.292299	0.304455	0.302431	0.232445	0.2411	0.235152	0.24851	0.324938	0.315461	0.25438	0.237918	0.237672	0.237176	0.269391	0.303987	0.292846	0.287669	0.298941	0.321038	0.298514	0.286041	0.303443	0.233799	0.320199	0.246149	0.253531	0.295828	0.313355	0.290373	0.279777	0.29185	0.243323	0.287015	0.309776	0.294742	0.252782	0.283174	0.261358	0.266419	0.270988	0.301464	0.301512	0.306535	0.298717
655	0.330306	0.316254	0.299747	0.300735	0.281772	0.294356	0.306609	0.304604	0.233966	0.242671	0.236663	0.250102	0.326815	0.317358	0.256052	0.239505	0.239238	0.238729	0.271311	0.306185	0.295015	0.289632	0.300888	0.32328	0.300241	0.288064	0.305607	0.235314	0.322087	0.247779	0.255275	0.297908	0.315436	0.292287	0.281726	0.293612	0.244932	0.289043	0.31176	0.296835	0.254476	0.284933	0.263039	0.268263	0.272843	0.303536	0.30346	0.308494	0.300809
660	0.332617	0.318519	0.301545	0.302504	0.283696	0.296425	0.30869	0.306694	0.235452	0.24419	0.23813	0.251683	0.328687	0.319254	0.257787	0.241123	0.240836	0.240365	0.273214	0.308389	0.297206	0.291615	0.302922	0.325568	0.302025	0.290061	0.307692	0.236791	0.32397	0.249455	0.257025	0.300002	0.317561	0.294208	0.283612	0.295357	0.246582	0.291072	0.313796	0.298876	0.256116	0.286713	0.26475	0.270128	0.274729	0.305656	0.305447	0.310512	0.302916
665	0.334997	0.320874	0.303378	0.304283	0.285687	0.298533	0.310846	0.30885	0.236962	0.245747	0.239615	0.253308	0.330619	0.321155	0.25955	0.24278	0.24248	0.242065	0.275209	0.310622	0.299408	0.293638	0.304963	0.327936	0.30383	0.29211	0.309848	0.238289	0.325887	0.251165	0.258844	0.30213	0.31975	0.296168	0.285553	0.29713	0.24827	0.293156	0.315883	0.300979	0.257793	0.288526	0.266491	0.27204	0.276647	0.307793	0.307452	0.312578	0.305103
670	0.337589	0.32344	0.305319	0.306209	0.287953	0.300885	0.313221	0.311226	0.238706	0.247557	0.241281	0.255094	0.332778	0.32329	0.261529	0.244687	0.244442	0.244076	0.277382	0.312984	0.301709	0.295837	0.307227	0.330515	0.305764	0.294419	0.312223	0.239993	0.328034	0.253108	0.260912	0.304411	0.322116	0.298349	0.287718	0.299116	0.25022	0.295401	0.318139	0.303321	0.259692	0.290571	0.268487	0.274146	0.278759	0.310106	0.309597	0.314825	0.307485
675	0.3404	0.326242	0.307378	0.308237	0.290422	0.303423	0.315772	0.313768	0.240629	0.249556	0.243102	0.257062	0.33509	0.325596	0.263667	0.246789	0.246643	0.246343	0.27979	0.315441	0.304097	0.298175	0.309608	0.333321	0.307808	0.296923	0.31477	0.241866	0.330343	0.255228	0.263217	0.306808	0.324673	0.300694	0.290056	0.301263	0.252366	0.297802	0.320564	0.305847	0.261764	0.292786	0.270674	0.276422	0.281018	0.312524	0.311839	0.31724	0.310095
680	0.343341	0.329195	0.309456	0.310339	0.293088	0.30611	0.318443	0.316443	0.242694	0.251738	0.24504	0.259143	0.337539	0.328028	0.265871	0.248996	0.248994	0.248734	0.282227	0.317949	0.306524	0.300596	0.312122	0.336268	0.309898	0.299599	0.317443	0.243867	0.332784	0.257433	0.265611	0.309272	0.327331	0.303179	0.292527	0.303536	0.25462	0.300257	0.323083	0.308521	0.263979	0.295109	0.272972	0.278761	0.283353	0.315035	0.314144	0.319767	0.312784
685	0.346369	0.332235	0.311583	0.312468	0.295839	0.308821	0.321165	0.319138	0.244846	0.253968	0.247035	0.261293	0.340084	0.330507	0.268125	0.251239	0.251401	0.251156	0.284808	0.320485	0.308959	0.303072	0.314683	0.339302	0.312026	0.30233	0.320152	0.245941	0.335296	0.259682	0.268104	0.311779	0.330062	0.305709	0.29505	0.305876	0.256922	0.302788	0.325664	0.311241	0.266247	0.297489	0.275318	0.281164	0.28573	0.317584	0.316477	0.322352	0.315588
690	0.349424	0.335306	0.313738	0.314624	0.298554	0.311506	0.323881	0.321857	0.246976	0.256191	0.249006	0.263409	0.342639	0.333017	0.27038	0.253501	0.253878	0.253614	0.28743	0.32304	0.31142	0.305576	0.317252	0.342365	0.314181	0.30503	0.322869	0.247991	0.337828	0.261941	0.270654	0.314308	0.332823	0.308228	0.297571	0.308221	0.259253	0.305349	0.328273	0.313949	0.268507	0.299884	0.277694	0.283588	0.288124	0.320146	0.318832	0.324965	0.318427
695	0.352506	0.338378	0.315908	0.316804	0.301314	0.314234	0.326621	0.324602	0.249117	0.258444	0.251009	0.265557	0.345257	0.335585	0.272622	0.255729	0.256365	0.256076	0.290014	0.325633	0.313908	0.308113	0.319879	0.345442	0.316356	0.307774	0.325612	0.250063	0.340421	0.264176	0.27319	0.316873	0.335598	0.310784	0.300114	0.310617	0.261572	0.30792	0.330899	0.316693	0.270793	0.302298	0.280075	0.286	0.290524	0.322756	0.321218	0.327591	0.32126
700	0.355594	0.341464	0.318071	0.318995	0.30408	0.316944	0.329397	0.327353	0.251269	0.260677	0.25302	0.267705	0.347897	0.338197	0.274879	0.257959	0.258855	0.258521	0.292626	0.328207	0.316383	0.31066	0.322508	0.348529	0.318533	0.310512	0.328375	0.252144	0.343047	0.266419	0.27574	0.319433	0.338376	0.31334	0.302673	0.313038	0.263898	0.310498	0.333531	0.319443	0.27308	0.304733	0.282472	0.288418	0.292926	0.325357	0.323601	0.330229	0.32411
705	0.358694	0.344566	0.320274	0.321209	0.306826	0.319651	0.332139	0.330094	0.253403	0.2629	0.255016	0.269843	0.350541	0.340796	0.277124	0.260192	0.261372	0.260985	0.295235	0.330758	0.318862	0.313236	0.325126	0.35163	0.320741	0.313238	0.331116	0.254209	0.345668	0.268658	0.278303	0.321997	0.341178	0.315895	0.305212	0.315451	0.266229	0.313076	0.336186	0.322177	0.275353	0.307163	0.284871	0.290827	0.295327	0.327942	0.325984	0.332888	0.326964
710	0.361754	0.347607	0.322438	0.32338	0.309517	0.322309	0.334836	0.332787	0.255492	0.265089	0.256984	0.271945	0.353151	0.343385	0.27935	0.262412	0.263886	0.263436	0.297824	0.333287	0.321305	0.315801	0.327706	0.35468	0.322909	0.315913	0.333811	0.256238	0.348268	0.270881	0.280855	0.324544	0.343933	0.318402	0.307705	0.31784	0.268549	0.315637	0.338795	0.324862	0.277588	0.309575	0.287258	0.293218	0.297712	0.330496	0.328333	0.335493	0.329789
715	0.364772	0.350606	0.3246	0.325526	0.312174	0.324924	0.337506	0.335449	0.257568	0.267253	0.258927	0.274032	0.355745	0.345948	0.281538	0.264558	0.266323	0.26582	0.300345	0.335752	0.323688	0.318292	0.330274	0.357689	0.325063	0.318549	0.336477	0.258248	0.350847	0.273048	0.283334	0.327022	0.346659	0.320875	0.310174	0.320207	0.270806	0.31813	0.341376	0.327513	0.279799	0.311947	0.289592	0.295548	0.300035	0.333013	0.330639	0.338066	0.332558
720	0.367728	0.353558	0.326734	0.327648	0.31476	0.327493	0.340144	0.33807	0.259618	0.269392	0.260847	0.276079	0.358296	0.348477	0.283687	0.266674	0.268737	0.268168	0.302845	0.338184	0.326041	0.320772	0.332823	0.360643	0.327191	0.321126	0.339107	0.260232	0.353387	0.275181	0.285791	0.329478	0.34934	0.3233	0.312611	0.32254	0.273033	0.3206	0.343917	0.330117	0.281982	0.314284	0.291894	0.297847	0.302329	0.335503	0.332916	0.340603	0.335286
725	0.370627	0.356424	0.328833	0.329752	0.31727	0.329976	0.342689	0.340619	0.261585	0.271461	0.262715	0.278097	0.360772	0.350918	0.285805	0.268784	0.271109	0.27048	0.305295	0.340565	0.328342	0.323205	0.335312	0.363526	0.329292	0.323623	0.341654	0.26215	0.355845	0.277295	0.288202	0.331885	0.351962	0.325666	0.314964	0.324802	0.275233	0.323021	0.346409	0.332638	0.284095	0.31657	0.294154	0.300112	0.30459	0.337939	0.335159	0.343088	0.337961
730	0.373427	0.359204	0.330895	0.331791	0.319751	0.332416	0.345199	0.343118	0.263535	0.273506	0.264554	0.28006	0.36319	0.353299	0.287864	0.270822	0.273419	0.272722	0.307692	0.342882	0.330583	0.325588	0.337744	0.366315	0.331343	0.326084	0.344158	0.264045	0.358245	0.279343	0.290556	0.334235	0.354509	0.327986	0.317284	0.327015	0.277369	0.325387	0.348829	0.335121	0.286178	0.318794	0.296351	0.302315	0.306789	0.340313	0.337337	0.345497	0.34056
735	0.376132	0.361918	0.332927	0.33381	0.322128	0.334757	0.347601	0.345521	0.265425	0.275468	0.266334	0.28194	0.365475	0.355562	0.289857	0.272779	0.275639	0.274884	0.310007	0.345121	0.332747	0.327872	0.340099	0.369025	0.333368	0.328442	0.346561	0.26588	0.360518	0.281318	0.292823	0.336497	0.356992	0.330232	0.319516	0.329124	0.279425	0.327667	0.351197	0.337502	0.288187	0.320918	0.298459	0.304441	0.308907	0.34261	0.339465	0.347864	0.34307
740	0.378755	0.364532	0.334927	0.335801	0.324442	0.337042	0.349927	0.347847	0.267252	0.277374	0.268058	0.283777	0.367672	0.357751	0.291811	0.274705	0.277797	0.277	0.31228	0.347298	0.334855	0.330098	0.342393	0.371644	0.335364	0.330742	0.348887	0.267655	0.362711	0.283258	0.295039	0.338698	0.359405	0.332429	0.321675	0.33116	0.281438	0.329892	0.353504	0.339814	0.290133	0.322985	0.300516	0.306524	0.310978	0.344846	0.34155	0.350167	0.345518
745	0.381251	0.367043	0.336868	0.337753	0.326689	0.339277	0.352204	0.350112	0.269038	0.279232	0.269739	0.285574	0.369805	0.359851	0.293694	0.276565	0.279848	0.279014	0.314443	0.349402	0.336895	0.332251	0.344586	0.374147	0.337311	0.332983	0.351158	0.269388	0.364828	0.28513	0.297146	0.340826	0.361721	0.334573	0.323784	0.333131	0.283369	0.332032	0.355729	0.34207	0.29203	0.324979	0.30249	0.308526	0.312978	0.346994	0.343577	0.352398	0.347847
750	0.38364	0.369451	0.338771	0.339647	0.328845	0.34142	0.354365	0.352287	0.270728	0.281009	0.271349	0.287301	0.371779	0.361794	0.295498	0.278355	0.281815	0.280948	0.316547	0.351411	0.338847	0.334295	0.346657	0.376546	0.339209	0.335132	0.353326	0.271038	0.366787	0.286926	0.299181	0.342853	0.363954	0.336637	0.325793	0.334974	0.285223	0.334084	0.357877	0.344229	0.293843	0.326856	0.304366	0.310453	0.31489	0.349034	0.345529	0.354549	0.350094
755	0.385918	0.371765	0.340637	0.341505	0.330919	0.34348	0.356443	0.354355	0.272362	0.282731	0.272899	0.28893	0.373617	0.363625	0.297236	0.280066	0.283683	0.282808	0.318552	0.353352	0.340719	0.336244	0.348662	0.378842	0.341071	0.337199	0.355399	0.27263	0.368621	0.288651	0.301118	0.344798	0.366107	0.338635	0.32772	0.336714	0.286995	0.336049	0.359956	0.346299	0.295587	0.328636	0.306152	0.312301	0.316724	0.351007	0.347429	0.356635	0.352235
760	0.388061	0.373954	0.342414	0.34326	0.332914	0.345468	0.358432	0.356351	0.273945	0.284392	0.274387	0.290496	0.37532	0.365324	0.298931	0.281729	0.28547	0.284609	0.320491	0.3552	0.342497	0.338083	0.350572	0.381007	0.342837	0.339191	0.357392	0.274166	0.370322	0.29033	0.30298	0.346641	0.368143	0.340548	0.329576	0.338344	0.28871	0.337925	0.361922	0.348292	0.297269	0.330326	0.307863	0.314088	0.318485	0.352886	0.34923	0.358607	0.354276
765	0.390094	0.376059	0.344152	0.344995	0.334845	0.347395	0.360351	0.358272	0.275476	0.285997	0.27583	0.292032	0.376928	0.366898	0.300564	0.283363	0.287182	0.286336	0.322371	0.35698	0.344218	0.339869	0.352392	0.383076	0.344573	0.34112	0.359312	0.275653	0.371913	0.291963	0.304776	0.348424	0.370102	0.342412	0.331366	0.339885	0.29037	0.33974	0.363825	0.350216	0.298894	0.331938	0.309502	0.315819	0.320194	0.354686	0.350987	0.360527	0.356233
770	0.392062	0.378085	0.345859	0.346692	0.336741	0.349293	0.362225	0.360131	0.276966	0.287559	0.277216	0.293508	0.378405	0.368377	0.302164	0.284943	0.288829	0.288004	0.324171	0.358692	0.345878	0.341574	0.354159	0.385074	0.346276	0.343017	0.361178	0.277091	0.373391	0.293553	0.3065	0.350133	0.372002	0.344242	0.333107	0.341333	0.291979	0.341479	0.365675	0.352097	0.300468	0.333472	0.311078	0.317492	0.321843	0.356425	0.352692	0.362389	0.358117
775	0.393869	0.379998	0.347465	0.348298	0.338558	0.351096	0.364028	0.361917	0.278409	0.289072	0.278557	0.294912	0.379732	0.369734	0.303661	0.286448	0.290377	0.28961	0.325923	0.360321	0.347451	0.343148	0.355782	0.386934	0.347881	0.344827	0.362973	0.278483	0.374733	0.295055	0.30815	0.351735	0.373777	0.345984	0.334785	0.342674	0.293495	0.343131	0.367407	0.3539	0.301989	0.334894	0.312555	0.319088	0.323395	0.358051	0.35431	0.364148	0.359896
780	0.39559	0.381823	0.349012	0.349839	0.340312	0.352824	0.365739	0.363628	0.279794	0.290517	0.27983	0.296255	0.380955	0.370948	0.30508	0.287889	0.291821	0.291121	0.327553	0.361875	0.348949	0.344644	0.357321	0.388707	0.349426	0.346568	0.364683	0.279812	0.375951	0.296485	0.309687	0.35326	0.375475	0.347658	0.336387	0.343911	0.29493	0.344691	0.369066	0.355626	0.303442	0.336218	0.313935	0.320599	0.324872	0.359598	0.355857	0.365831	0.361571
785	0.397247	0.383602	0.350528	0.351358	0.34202	0.354508	0.36739	0.365292	0.281122	0.291914	0.281051	0.297541	0.382027	0.37205	0.306469	0.289298	0.293214	0.292593	0.329123	0.363351	0.350376	0.346049	0.358783	0.390425	0.350943	0.348264	0.366341	0.281087	0.377038	0.297883	0.311168	0.3547	0.377126	0.349295	0.337935	0.345043	0.296327	0.346174	0.370684	0.357303	0.304845	0.337461	0.315257	0.32206	0.326292	0.361067	0.357354	0.36748	0.363185
790	0.398799	0.385287	0.351974	0.352804	0.343664	0.356137	0.368973	0.36688	0.282395	0.293242	0.282216	0.298766	0.38297	0.373032	0.307803	0.290651	0.294526	0.293992	0.330654	0.364746	0.351722	0.347343	0.360115	0.392043	0.352389	0.3499	0.367927	0.282306	0.378001	0.299227	0.31259	0.356045	0.378687	0.350868	0.339416	0.346073	0.29766	0.347581	0.372216	0.358914	0.306183	0.338614	0.316503	0.323464	0.327636	0.362431	0.358775	0.369046	0.364727
795	0.400246	0.386876	0.353325	0.354158	0.345235	0.357706	0.370495	0.368399	0.283646	0.294541	0.283341	0.299932	0.383808	0.37392	0.309049	0.291939	0.295754	0.295306	0.332068	0.366074	0.352996	0.348554	0.361373	0.393561	0.353741	0.351471	0.369447	0.283494	0.378864	0.300494	0.313911	0.357314	0.380149	0.352366	0.340847	0.347023	0.298914	0.348899	0.373651	0.360459	0.307482	0.339679	0.317666	0.324783	0.328904	0.363723	0.360116	0.370517	0.366157
800	0.40163	0.388407	0.354635	0.355476	0.34677	0.359238	0.37196	0.36986	0.28483	0.295774	0.284405	0.301041	0.384563	0.374684	0.310286	0.293201	0.296934	0.296605	0.333445	0.367383	0.354262	0.349735	0.362607	0.395019	0.355056	0.353004	0.37091	0.284618	0.379623	0.301744	0.31519	0.358559	0.381558	0.353828	0.342217	0.347884	0.300141	0.350188	0.375037	0.361957	0.308717	0.340683	0.318776	0.326079	0.330151	0.364995	0.36143	0.371942	0.367537
805	0.402907	0.389864	0.355893	0.356725	0.348289	0.360728	0.373414	0.371302	0.286016	0.297017	0.285466	0.302146	0.385228	0.375379	0.311461	0.29443	0.298061	0.297852	0.334748	0.368629	0.355453	0.350835	0.363748	0.396386	0.356309	0.354509	0.372358	0.285741	0.380304	0.302945	0.316404	0.359732	0.382888	0.355247	0.343578	0.348691	0.301317	0.351404	0.376347	0.363433	0.30995	0.341624	0.319833	0.327317	0.331339	0.366188	0.362677	0.373294	0.368828
810	0.404135	0.391247	0.357056	0.35788	0.349765	0.362193	0.374824	0.372712	0.287178	0.298206	0.286489	0.303223	0.385842	0.376015	0.312572	0.295578	0.299118	0.299024	0.33597	0.369771	0.356561	0.351857	0.364817	0.397691	0.357468	0.355979	0.373768	0.286833	0.380928	0.304075	0.317544	0.360814	0.384146	0.356613	0.344905	0.349448	0.302422	0.352533	0.377579	0.364874	0.311146	0.342501	0.32082	0.328473	0.332444	0.367294	0.363825	0.374563	0.370053
815	0.405342	0.392625	0.358222	0.359036	0.35118	0.363579	0.37617	0.374055	0.288298	0.29937	0.287464	0.304232	0.386326	0.376552	0.313676	0.29672	0.300155	0.300211	0.337196	0.370907	0.35767	0.352866	0.365852	0.398984	0.358629	0.357379	0.375112	0.287881	0.381439	0.305198	0.318675	0.361886	0.385396	0.357932	0.346174	0.350114	0.303517	0.353656	0.378806	0.366246	0.312297	0.343318	0.321776	0.329625	0.333542	0.368379	0.364972	0.375831	0.371269
820	0.406434	0.393904	0.35929	0.360073	0.352583	0.364971	0.377522	0.375397	0.28938	0.300505	0.288413	0.305221	0.386789	0.377074	0.314754	0.29784	0.301159	0.301342	0.338391	0.371986	0.358697	0.353785	0.366839	0.400169	0.359682	0.358777	0.376459	0.288896	0.381931	0.306297	0.319775	0.362885	0.386543	0.359209	0.347433	0.350759	0.304584	0.354721	0.379925	0.367618	0.313424	0.344114	0.322707	0.330743	0.334591	0.369412	0.366029	0.376989	0.372413
825	0.40751	0.395171	0.360307	0.361093	0.353882	0.366272	0.378771	0.376643	0.290389	0.301575	0.289304	0.306137	0.387157	0.377487	0.315763	0.298902	0.302087	0.302406	0.33951	0.373031	0.359704	0.354676	0.367754	0.40134	0.3607	0.360077	0.377707	0.289847	0.382322	0.307333	0.320798	0.363853	0.387662	0.360416	0.348601	0.351316	0.305584	0.355739	0.38102	0.368892	0.314478	0.344827	0.32356	0.331801	0.335593	0.370392	0.367062	0.378132	0.37351
830	0.408539	0.396401	0.361278	0.362089	0.355177	0.367528	0.380024	0.377886	0.291393	0.302615	0.290164	0.307029	0.387459	0.377853	0.31672	0.299919	0.30297	0.30342	0.340574	0.374022	0.360668	0.355505	0.368626	0.40247	0.361684	0.361353	0.378955	0.290779	0.382656	0.308319	0.321772	0.364764	0.388739	0.361598	0.349768	0.351825	0.306536	0.356701	0.382077	0.370154	0.315515	0.345488	0.324366	0.332809	0.336541	0.371324	0.368056	0.379245	0.374557
835	0.409534	0.397591	0.362225	0.363034	0.356419	0.36877	0.38123	0.379087	0.292366	0.303635	0.291008	0.307892	0.387732	0.378177	0.317658	0.300911	0.303821	0.304405	0.341568	0.374983	0.361596	0.356327	0.369475	0.403563	0.36263	0.362595	0.380159	0.291687	0.382955	0.309285	0.322695	0.365655	0.389784	0.362741	0.350894	0.352306	0.307464	0.357626	0.383096	0.371377	0.316524	0.34612	0.325142	0.33378	0.33747	0.372229	0.369009	0.380313	0.375551
840	0.410476	0.398729	0.363118	0.363928	0.357651	0.369976	0.382425	0.380265	0.293309	0.304628	0.291827	0.30872	0.387958	0.378453	0.318593	0.301885	0.304657	0.305367	0.342539	0.37591	0.362483	0.357098	0.370278	0.404602	0.363523	0.363813	0.381345	0.292568	0.383205	0.310239	0.323598	0.366504	0.390774	0.363851	0.351999	0.352746	0.308378	0.358516	0.384063	0.372579	0.317507	0.346722	0.325897	0.334732	0.338371	0.373094	0.369919	0.381328	0.376508
845	0.411449	0.399894	0.364012	0.364827	0.358848	0.371149	0.383594	0.381432	0.294237	0.305598	0.292608	0.30953	0.388176	0.378709	0.319473	0.302817	0.305453	0.306312	0.343506	0.376867	0.363376	0.357865	0.37108	0.405672	0.36442	0.364998	0.382513	0.293423	0.383443	0.311145	0.324479	0.367366	0.391785	0.364941	0.353088	0.353164	0.309248	0.359413	0.385046	0.373756	0.318469	0.347294	0.326613	0.335666	0.339255	0.373974	0.370847	0.382361	0.377477
850	0.412351	0.401011	0.364887	0.365695	0.360048	0.37233	0.384758	0.382588	0.295159	0.306559	0.293402	0.310356	0.388425	0.379014	0.320359	0.303757	0.306262	0.307254	0.344479	0.377783	0.364278	0.358632	0.371886	0.406681	0.365291	0.366189	0.383673	0.294281	0.383719	0.312058	0.325371	0.368207	0.39275	0.366025	0.354169	0.353614	0.310126	0.360298	0.385986	0.374931	0.319427	0.347889	0.327348	0.336595	0.340133	0.374835	0.371739	0.383353	0.378415
855	0.413265	0.402142	0.365757	0.366558	0.361224	0.37348	0.385904	0.383731	0.296044	0.307489	0.294163	0.311114	0.388638	0.379251	0.321206	0.304675	0.307067	0.308175	0.345443	0.378687	0.365143	0.3594	0.372667	0.407704	0.366158	0.367352	0.384818	0.295103	0.383945	0.31294	0.326255	0.369044	0.393722	0.367087	0.355227	0.354017	0.310983	0.361177	0.386931	0.376085	0.320357	0.348442	0.32805	0.337503	0.340992	0.375677	0.372623	0.38435	0.379354
860	0.414196	0.403286	0.366655	0.367485	0.362391	0.374621	0.38704	0.384855	0.296973	0.308445	0.29498	0.311934	0.388897	0.379552	0.322082	0.305604	0.307882	0.309114	0.346417	0.37959	0.36604	0.360206	0.373478	0.408741	0.36707	0.368506	0.385947	0.295976	0.384224	0.313843	0.32715	0.369898	0.394713	0.368166	0.356289	0.354476	0.311856	0.362071	0.387906	0.377227	0.321313	0.349034	0.32878	0.338423	0.34187	0.376534	0.373537	0.385386	0.380307
865	0.415121	0.404359	0.367527	0.368352	0.363534	0.375741	0.388165	0.385989	0.297867	0.30938	0.295765	0.312738	0.389129	0.379841	0.322932	0.306515	0.308704	0.310052	0.347401	0.380452	0.366868	0.360924	0.374223	0.40974	0.367939	0.369638	0.387077	0.296816	0.384485	0.314723	0.328052	0.370688	0.395669	0.369209	0.35734	0.354912	0.312717	0.362926	0.38884	0.378357	0.32225	0.349604	0.329498	0.339325	0.342706	0.377337	0.374402	0.386356	0.381261
870	0.416076	0.405482	0.368451	0.369269	0.364692	0.376888	0.389325	0.387132	0.298792	0.310344	0.29657	0.313587	0.389439	0.380167	0.323815	0.307426	0.309557	0.311023	0.348375	0.381352	0.367753	0.361731	0.375047	0.410779	0.36886	0.37079	0.388228	0.297681	0.384803	0.315621	0.328966	0.371542	0.39667	0.370283	0.358416	0.355392	0.313599	0.363819	0.389819	0.379509	0.323209	0.350212	0.330241	0.340242	0.343581	0.3782	0.37531	0.387375	0.382225
875	0.41701	0.40658	0.369322	0.370147	0.365809	0.377987	0.390434	0.388241	0.299734	0.311298	0.297393	0.314427	0.389757	0.380543	0.324694	0.308351	0.3104	0.311958	0.349354	0.382283	0.368633	0.36256	0.375906	0.411795	0.369735	0.371898	0.389338	0.298563	0.38515	0.316523	0.329877	0.372422	0.397637	0.371314	0.35947	0.355898	0.314482	0.364732	0.390765	0.380618	0.324167	0.350836	0.330997	0.341171	0.344472	0.379095	0.376215	0.388363	0.383182
880	0.417984	0.407681	0.370237	0.371063	0.366969	0.37911	0.391593	0.389386	0.300678	0.31228	0.29823	0.315292	0.390137	0.380952	0.325573	0.309287	0.311275	0.312959	0.350367	0.383201	0.369531	0.363403	0.376757	0.412832	0.37065	0.373039	0.390489	0.299454	0.385545	0.31743	0.330821	0.373302	0.398634	0.372381	0.360552	0.35644	0.315379	0.365657	0.391741	0.381764	0.325144	0.351487	0.331772	0.342107	0.345366	0.379979	0.377132	0.389372	0.384176
885	0.418886	0.408743	0.371143	0.371973	0.36806	0.380183	0.392692	0.390484	0.301574	0.313219	0.29902	0.316123	0.390495	0.381348	0.326462	0.310201	0.312145	0.313914	0.351364	0.384068	0.370372	0.364208	0.377586	0.413814	0.371558	0.374121	0.391588	0.300297	0.385921	0.318332	0.331754	0.374138	0.399591	0.373405	0.361583	0.356954	0.316269	0.366547	0.392686	0.382855	0.326074	0.352127	0.332539	0.343024	0.346235	0.380827	0.378021	0.390358	0.385125
890	0.419916	0.409887	0.372152	0.372962	0.369159	0.381273	0.393805	0.391587	0.30251	0.314187	0.299845	0.316988	0.390919	0.381836	0.327388	0.311156	0.313053	0.314906	0.35241	0.385007	0.371303	0.365119	0.378488	0.414902	0.372557	0.375216	0.392696	0.301177	0.386377	0.319272	0.332732	0.375063	0.400652	0.374465	0.362634	0.357533	0.317199	0.367512	0.393729	0.383956	0.327032	0.352825	0.333358	0.34399	0.347167	0.381747	0.378985	0.391425	0.386163
895	0.420867	0.410988	0.373117	0.373919	0.370289	0.382382	0.394948	0.392721	0.303448	0.315176	0.300706	0.317886	0.391416	0.382362	0.328277	0.312075	0.313964	0.315894	0.353424	0.385941	0.372204	0.366005	0.379381	0.415927	0.373518	0.376335	0.393834	0.302077	0.386889	0.320176	0.333694	0.375973	0.401657	0.37553	0.363705	0.358161	0.318105	0.368457	0.394723	0.385085	0.328012	0.353532	0.334169	0.344929	0.348074	0.382661	0.37993	0.392453	0.387146
900	0.421861	0.412103	0.374126	0.37493	0.371429	0.383522	0.396114	0.393876	0.304433	0.316165	0.301588	0.318785	0.391965	0.382926	0.329207	0.313039	0.314902	0.316911	0.354508	0.38687	0.373148	0.366914	0.380312	0.416982	0.374528	0.377476	0.394995	0.303011	0.387446	0.321123	0.334705	0.376892	0.402697	0.376627	0.364808	0.358827	0.319049	0.369431	0.395755	0.386235	0.329016	0.354284	0.335018	0.345906	0.349008	0.383591	0.3809	0.393517	0.388184
905	0.422915	0.413256	0.375185	0.375984	0.37255	0.384622	0.397227	0.395006	0.30539	0.317166	0.302465	0.319696	0.392538	0.383517	0.330134	0.313997	0.315854	0.317946	0.355575	0.387818	0.374052	0.36783	0.381248	0.418085	0.375585	0.378586	0.396117	0.303928	0.388027	0.322065	0.335715	0.377824	0.403785	0.377719	0.365875	0.359507	0.319995	0.370408	0.396835	0.387351	0.330007	0.355046	0.335875	0.346881	0.349944	0.384533	0.381901	0.39462	0.389245
910	0.423932	0.414377	0.376232	0.377027	0.373681	0.385725	0.398398	0.396184	0.306374	0.318183	0.303363	0.320634	0.39319	0.384182	0.331096	0.31497	0.316845	0.31899	0.356715	0.388796	0.374997	0.368803	0.382234	0.419154	0.37663	0.379703	0.397291	0.304869	0.388686	0.323033	0.33678	0.378799	0.404847	0.378811	0.366985	0.360245	0.32097	0.371438	0.397892	0.388497	0.331026	0.35586	0.336773	0.347894	0.350916	0.385515	0.382911	0.395702	0.390323
915	0.425029	0.415562	0.377347	0.378115	0.374776	0.386815	0.39953	0.39732	0.307356	0.319181	0.304265	0.321574	0.393847	0.384864	0.332061	0.315969	0.31785	0.320054	0.357852	0.389811	0.375994	0.369841	0.383273	0.420296	0.377731	0.380795	0.398425	0.305811	0.389356	0.324015	0.337851	0.379826	0.405979	0.379902	0.368069	0.360992	0.32196	0.372501	0.399013	0.38961	0.332031	0.356685	0.337686	0.348923	0.35192	0.386542	0.383963	0.396839	0.39144
920	0.42607	0.416685	0.378444	0.379182	0.375853	0.387889	0.400658	0.398445	0.308316	0.32021	0.305172	0.322548	0.394565	0.385593	0.333023	0.316936	0.318865	0.3211	0.358993	0.390752	0.376928	0.370828	0.38427	0.421377	0.378813	0.381871	0.399552	0.306744	0.390079	0.32498	0.338929	0.38079	0.407066	0.380975	0.36914	0.361777	0.322942	0.373524	0.400095	0.390711	0.333036	0.357529	0.338604	0.349926	0.352885	0.387511	0.384967	0.397933	0.392531
925	0.427174	0.417852	0.379587	0.380295	0.376969	0.388997	0.401808	0.399605	0.309339	0.321237	0.306105	0.323533	0.395337	0.386368	0.334031	0.317942	0.319922	0.322207	0.360184	0.391827	0.377947	0.371906	0.385364	0.422513	0.379941	0.382983	0.400706	0.307722	0.390852	0.325987	0.340053	0.381867	0.408204	0.382087	0.37025	0.362603	0.323965	0.374639	0.401227	0.391845	0.334071	0.35842	0.339566	0.350996	0.353927	0.388596	0.386061	0.399073	0.393679
930	0.428217	0.418968	0.38068	0.381359	0.378038	0.390021	0.402929	0.400711	0.310303	0.32223	0.307009	0.324482	0.396057	0.387101	0.334956	0.31891	0.320932	0.32324	0.361307	0.392778	0.378888	0.372922	0.386373	0.423592	0.38102	0.38403	0.40182	0.308656	0.391579	0.326933	0.34112	0.38285	0.409288	0.383139	0.371314	0.363389	0.324933	0.375669	0.402306	0.392925	0.335063	0.359256	0.340475	0.351988	0.354892	0.389575	0.387069	0.400164	0.394762
935	0.429356	0.420148	0.381841	0.382515	0.379115	0.391112	0.404051	0.401834	0.311269	0.323238	0.307941	0.325471	0.396877	0.387915	0.336009	0.319931	0.322023	0.324347	0.362528	0.393793	0.379864	0.373978	0.387458	0.424752	0.382178	0.385114	0.402942	0.309605	0.392396	0.32797	0.342276	0.383886	0.410448	0.384248	0.372385	0.364244	0.325988	0.376767	0.403465	0.394028	0.33607	0.360183	0.341469	0.353065	0.355928	0.390626	0.388154	0.401332	0.395942
940	0.43047	0.421327	0.382994	0.383649	0.380129	0.392099	0.405118	0.402883	0.312251	0.324215	0.308847	0.326414	0.39763	0.38868	0.336977	0.320904	0.323039	0.325385	0.363707	0.394739	0.380827	0.375058	0.388507	0.425899	0.383322	0.386114	0.404001	0.310549	0.393155	0.32894	0.343373	0.384899	0.411597	0.385293	0.373417	0.365052	0.326973	0.377835	0.40461	0.395057	0.337049	0.361048	0.3424	0.354082	0.356919	0.391623	0.389194	0.402488	0.397089
945	0.431514	0.422416	0.384118	0.384751	0.381222	0.393193	0.40624	0.404013	0.313256	0.325281	0.309796	0.327464	0.398488	0.38954	0.338002	0.321912	0.324138	0.326505	0.364924	0.395789	0.381855	0.37616	0.389639	0.426965	0.384434	0.387207	0.405127	0.311526	0.394014	0.329957	0.344531	0.385975	0.412682	0.386389	0.374503	0.365941	0.328017	0.378958	0.4057	0.396167	0.338087	0.361986	0.343398	0.355157	0.357966	0.392714	0.39027	0.403583	0.398219
950	0.432589	0.423515	0.385183	0.385801	0.382228	0.394192	0.407335	0.4051	0.314169	0.326237	0.310697	0.328427	0.399299	0.390341	0.338907	0.322802	0.325132	0.327508	0.36604	0.396774	0.382812	0.377217	0.390707	0.428052	0.385492	0.38821	0.406217	0.312433	0.39482	0.330854	0.345586	0.386995	0.413763	0.387407	0.375534	0.366779	0.328947	0.38001	0.406772	0.397214	0.339051	0.362837	0.344296	0.356131	0.358925	0.393741	0.391288	0.404658	0.399315
955	0.433702	0.424641	0.386365	0.386951	0.383254	0.395184	0.408383	0.406147	0.315159	0.327218	0.311609	0.329371	0.400102	0.391156	0.33987	0.323782	0.326192	0.328557	0.36727	0.397736	0.383793	0.378331	0.391792	0.429172	0.386658	0.389219	0.407265	0.313384	0.395629	0.331826	0.346731	0.388033	0.414903	0.388463	0.376563	0.367622	0.329948	0.381112	0.407915	0.398242	0.340033	0.363727	0.34525	0.357164	0.35993	0.394764	0.392343	0.405796	0.400486
960	0.434777	0.425732	0.387447	0.38799	0.384167	0.396122	0.4094	0.407178	0.316028	0.328164	0.312467	0.330322	0.400924	0.391957	0.340878	0.324745	0.327289	0.329647	0.368488	0.398657	0.384649	0.379335	0.392833	0.430254	0.387718	0.390145	0.408289	0.314247	0.396441	0.332812	0.347888	0.388996	0.415985	0.389426	0.377535	0.368449	0.330971	0.38216	0.408986	0.399217	0.340959	0.364626	0.346217	0.358192	0.360904	0.395745	0.393323	0.406861	0.401632
965	0.435935	0.426873	0.388596	0.389121	0.38521	0.397173	0.410497	0.408274	0.317029	0.329203	0.313463	0.331344	0.401862	0.392923	0.341873	0.32574	0.328426	0.330774	0.369736	0.399721	0.385657	0.38051	0.393989	0.431404	0.388858	0.391191	0.409386	0.315246	0.397393	0.333807	0.349081	0.390116	0.417134	0.390501	0.3786	0.369416	0.332013	0.383322	0.410131	0.400288	0.341992	0.3656	0.347241	0.359268	0.361961	0.396855	0.394421	0.407997	0.402836
970	0.437129	0.428035	0.389829	0.390346	0.386294	0.398219	0.411606	0.409408	0.318134	0.330271	0.314501	0.332386	0.402933	0.393993	0.342866	0.326705	0.329536	0.331836	0.370946	0.400774	0.386697	0.381682	0.395187	0.432582	0.390088	0.392256	0.410507	0.316318	0.398463	0.334786	0.350241	0.391228	0.418331	0.39162	0.379716	0.370476	0.333036	0.384468	0.411335	0.401382	0.343079	0.366624	0.348275	0.360323	0.363007	0.397981	0.39556	0.409191	0.404037
975	0.438267	0.429221	0.391005	0.391525	0.387309	0.399232	0.412718	0.410495	0.319097	0.331378	0.315477	0.333532	0.403994	0.395042	0.344023	0.327796	0.330811	0.333111	0.372322	0.401801	0.387739	0.382882	0.396387	0.433744	0.391265	0.393271	0.411607	0.317287	0.399518	0.33591	0.351567	0.392342	0.419498	0.392689	0.38077	0.371504	0.33421	0.385668	0.412505	0.402439	0.344112	0.367714	0.349418	0.361486	0.364126	0.399094	0.396663	0.410373	0.405294
980	0.439352	0.430312	0.392129	0.39262	0.388321	0.400266	0.41378	0.41155	0.320165	0.332373	0.316493	0.334521	0.405044	0.396062	0.34495	0.32876	0.331935	0.334173	0.373568	0.402853	0.388801	0.384104	0.397599	0.434832	0.392375	0.394293	0.412665	0.318329	0.400553	0.336855	0.352752	0.393479	0.420598	0.393736	0.381831	0.372533	0.335215	0.386842	0.413603	0.403479	0.345145	0.368704	0.350427	0.362533	0.365167	0.400226	0.397737	0.411466	0.40646
985	0.440506	0.43143	0.393369	0.39385	0.389334	0.401276	0.414773	0.412568	0.321029	0.333346	0.31737	0.335552	0.406078	0.397097	0.346032	0.329713	0.333117	0.335315	0.374848	0.403897	0.389824	0.38524	0.398778	0.435968	0.39361	0.395305	0.413671	0.319199	0.401587	0.337873	0.353983	0.394568	0.421768	0.39482	0.38279	0.373515	0.336288	0.387995	0.414789	0.404488	0.346078	0.36973	0.35149	0.363623	0.366221	0.401337	0.398873	0.41264	0.407677
990	0.441656	0.432567	0.394367	0.394817	0.390299	0.402155	0.415825	0.413623	0.322181	0.334392	0.318481	0.336592	0.407079	0.398071	0.346936	0.330781	0.334292	0.336467	0.376172	0.404789	0.390754	0.386377	0.39986	0.437112	0.394592	0.396227	0.414724	0.320331	0.402575	0.338859	0.355232	0.395583	0.422864	0.395757	0.383876	0.374544	0.337336	0.389113	0.415852	0.405475	0.347169	0.370717	0.35252	0.36467	0.367221	0.402324	0.399803	0.413692	0.408914
995	0.442708	0.433619	0.395398	0.395821	0.391193	0.403129	0.416827	0.414619	0.323048	0.335457	0.31938	0.337708	0.408137	0.399074	0.348102	0.331791	0.335583	0.337676	0.377469	0.405884	0.39172	0.387512	0.401065	0.438163	0.39561	0.397161	0.415723	0.321214	0.403606	0.339946	0.356526	0.396698	0.423908	0.396714	0.384831	0.375531	0.338492	0.390288	0.416887	0.406442	0.348126	0.371776	0.353637	0.365811	0.368322	0.403475	0.400853	0.41472	0.410089
1000	0.442983	0.433877	0.395644	0.396045	0.391364	0.403254	0.417001	0.414785	0.323231	0.335603	0.319545	0.337841	0.408272	0.399232	0.348257	0.331975	0.335794	0.337847	0.377814	0.406023	0.39195	0.387815	0.401268	0.43843	0.395845	0.397309	0.415893	0.321388	0.403752	0.340116	0.356804	0.396919	0.424168	0.396888	0.385006	0.375683	0.338676	0.390551	0.417137	0.406601	0.348291	0.371934	0.353815	0.366017	0.368518	0.403645	0.401034	0.414961	0.410398
1005	0.443798	0.434736	0.396419	0.396827	0.392001	0.403899	0.417654	0.415453	0.323844	0.33634	0.32022	0.338587	0.408972	0.399924	0.348933	0.332573	0.3366	0.338616	0.378599	0.406797	0.392607	0.388581	0.402145	0.439267	0.396623	0.39795	0.416554	0.322032	0.404448	0.340753	0.357599	0.397689	0.424984	0.397576	0.38565	0.376372	0.339368	0.391326	0.417945	0.407252	0.348964	0.3726	0.354507	0.366725	0.369221	0.404471	0.401812	0.415781	0.411199
1010	0.44472	0.435609	0.397285	0.397677	0.392799	0.404688	0.418537	0.416328	0.324676	0.337224	0.321103	0.339502	0.409849	0.400771	0.34977	0.333419	0.337666	0.339587	0.379591	0.407704	0.393535	0.389695	0.403235	0.440164	0.397481	0.398744	0.417433	0.32289	0.40531	0.341594	0.358628	0.398699	0.425871	0.398388	0.386514	0.377241	0.340285	0.39233	0.418823	0.408088	0.349833	0.373452	0.355406	0.367621	0.370147	0.40547	0.402691	0.416643	0.412156
1015	0.445717	0.436475	0.3981	0.398482	0.393552	0.405466	0.419353	0.417163	0.325502	0.338107	0.321961	0.340396	0.410723	0.401629	0.350586	0.334181	0.338615	0.340403	0.380547	0.408598	0.394394	0.390795	0.404342	0.441096	0.398291	0.399509	0.418258	0.323732	0.406176	0.342384	0.359581	0.399696	0.426764	0.399167	0.387339	0.378104	0.341127	0.393313	0.419693	0.408884	0.350683	0.37428	0.356253	0.368478	0.37104	0.40647	0.40354	0.417478	0.413132
1020	0.446652	0.437355	0.398932	0.399289	0.394278	0.406156	0.420145	0.417959	0.32626	0.338975	0.322791	0.341244	0.411537	0.402469	0.351456	0.334966	0.339652	0.341302	0.381584	0.409448	0.395094	0.391729	0.405309	0.442004	0.399111	0.400217	0.419052	0.324526	0.407003	0.343211	0.360618	0.400589	0.427646	0.399908	0.388121	0.378932	0.342025	0.394254	0.420557	0.409634	0.351496	0.375107	0.357136	0.369364	0.3719	0.407378	0.404369	0.418322	0.414118
1025	0.447695	0.438261	0.399829	0.40019	0.395015	0.406923	0.42097	0.418776	0.327055	0.339809	0.323641	0.342109	0.412387	0.403319	0.35232	0.335789	0.340745	0.342302	0.382548	0.410258	0.395915	0.392765	0.406377	0.442978	0.40001	0.400969	0.419873	0.325348	0.407853	0.344055	0.361646	0.401511	0.428595	0.400709	0.388934	0.379782	0.342951	0.39519	0.421494	0.410421	0.35232	0.375954	0.358043	0.370229	0.372783	0.408317	0.405224	0.419225	0.415122
1030	0.448701	0.439208	0.400672	0.400991	0.395727	0.407613	0.421736	0.419556	0.327828	0.340648	0.324452	0.342975	0.413253	0.404158	0.353168	0.336597	0.341764	0.343197	0.383581	0.411189	0.396753	0.393824	0.407508	0.443954	0.400832	0.40167	0.420646	0.32614	0.408705	0.344883	0.362672	0.402506	0.429527	0.401444	0.389707	0.380621	0.343843	0.396198	0.422393	0.411158	0.353121	0.376794	0.358922	0.371134	0.373695	0.409348	0.40609	0.4201	0.416141
1035	0.449732	0.440143	0.401536	0.401822	0.3965	0.408386	0.422532	0.420346	0.328637	0.341508	0.325305	0.343902	0.414199	0.405064	0.354065	0.337472	0.342883	0.344205	0.384563	0.412048	0.397623	0.394927	0.408582	0.444938	0.401679	0.402443	0.421439	0.326971	0.409631	0.345768	0.363723	0.403488	0.430471	0.402236	0.390505	0.381522	0.344807	0.397179	0.423308	0.411941	0.353949	0.3777	0.359871	0.372037	0.374628	0.410315	0.406935	0.420983	0.417148
1040	0.450728	0.441134	0.402392	0.402673	0.397341	0.409215	0.423389	0.421174	0.329515	0.342406	0.326206	0.344873	0.415249	0.406049	0.354947	0.338304	0.343962	0.345153	0.38562	0.412978	0.398491	0.396056	0.409714	0.445931	0.402533	0.403278	0.422281	0.327861	0.410649	0.346626	0.364791	0.404517	0.431418	0.403076	0.391359	0.382501	0.345738	0.398218	0.424232	0.41278	0.354825	0.378637	0.360816	0.372962	0.375571	0.411346	0.407825	0.421903	0.418174
1045	0.451734	0.442049	0.403285	0.403572	0.398089	0.40996	0.424127	0.421934	0.330336	0.343205	0.327017	0.345737	0.416237	0.407008	0.355872	0.339128	0.345064	0.346107	0.386629	0.4139	0.39946	0.397253	0.410862	0.446891	0.403429	0.404024	0.42303	0.328677	0.411622	0.3475	0.365847	0.405576	0.432356	0.403873	0.392132	0.383421	0.346688	0.399261	0.42516	0.413527	0.355623	0.379561	0.361768	0.373882	0.376538	0.412381	0.408736	0.42281	0.419181
1050	0.452755	0.443015	0.404174	0.404435	0.398928	0.410798	0.424954	0.422739	0.331229	0.344063	0.327913	0.346683	0.417338	0.408023	0.356839	0.340033	0.346224	0.347182	0.387692	0.414887	0.400506	0.398531	0.412079	0.447885	0.404304	0.404863	0.423847	0.329571	0.412681	0.348436	0.366958	0.406709	0.433315	0.40472	0.392974	0.384425	0.347699	0.40037	0.426095	0.414355	0.356486	0.380558	0.36278	0.374863	0.377572	0.413483	0.409661	0.423725	0.420224
1055	0.453842	0.444022	0.40511	0.405399	0.399761	0.411637	0.425818	0.423575	0.332125	0.344964	0.328828	0.347671	0.418486	0.409084	0.357759	0.340887	0.347358	0.348201	0.388816	0.415853	0.401451	0.399753	0.413249	0.448932	0.405255	0.405699	0.424697	0.330477	0.413785	0.349323	0.368087	0.407803	0.434325	0.405599	0.39384	0.385466	0.348668	0.401474	0.427093	0.415198	0.357373	0.381554	0.363772	0.375829	0.378563	0.414551	0.410626	0.42471	0.421329
1060	0.454829	0.444913	0.40595	0.406258	0.400547	0.412418	0.426605	0.424404	0.332975	0.345853	0.329725	0.348612	0.419581	0.410148	0.358685	0.341686	0.348482	0.349142	0.389914	0.41667	0.402311	0.400874	0.414348	0.449871	0.406104	0.406483	0.425504	0.33135	0.414864	0.350185	0.369198	0.408772	0.435231	0.406408	0.394661	0.386484	0.349618	0.402486	0.427988	0.415994	0.358239	0.382525	0.36475	0.376739	0.379479	0.415509	0.411464	0.425585	0.422372
1065	0.455832	0.445792	0.406768	0.407049	0.401198	0.413075	0.427316	0.4251	0.333714	0.346667	0.330541	0.349499	0.420531	0.411052	0.359561	0.342476	0.349589	0.350069	0.390936	0.417523	0.403177	0.402013	0.415471	0.450812	0.406909	0.407136	0.426208	0.332127	0.415792	0.351019	0.370263	0.409768	0.436131	0.407107	0.395377	0.387375	0.350542	0.403491	0.42886	0.416672	0.359005	0.383405	0.36567	0.377624	0.380393	0.416497	0.412286	0.426421	0.423384
1070	0.456733	0.446595	0.407474	0.407713	0.401821	0.413634	0.428014	0.425795	0.334418	0.34748	0.331353	0.350338	0.421441	0.411922	0.360308	0.343229	0.350623	0.350961	0.391897	0.418398	0.403963	0.403078	0.416591	0.451664	0.407594	0.407727	0.426904	0.332886	0.416682	0.351768	0.37126	0.410738	0.436934	0.407722	0.396076	0.388239	0.351387	0.404458	0.429629	0.417316	0.359762	0.384225	0.36652	0.378458	0.381253	0.417495	0.413056	0.427154	0.424315
1075	0.457691	0.447349	0.40818	0.408405	0.402332	0.4141	0.428627	0.426432	0.335044	0.348256	0.332118	0.35112	0.422204	0.412695	0.360965	0.343898	0.351584	0.351757	0.392851	0.419188	0.404599	0.403985	0.417639	0.45252	0.408293	0.408216	0.427529	0.333581	0.417449	0.352432	0.372218	0.411587	0.43774	0.408279	0.396701	0.389005	0.352149	0.405342	0.430406	0.417873	0.360462	0.38494	0.367285	0.379226	0.382009	0.418413	0.413796	0.427877	0.425271
1080	0.458602	0.448059	0.408857	0.409027	0.402763	0.414502	0.429201	0.426973	0.335596	0.349005	0.332861	0.351826	0.422901	0.413423	0.3616	0.344538	0.352526	0.352493	0.393713	0.419963	0.405226	0.404861	0.418689	0.45333	0.408942	0.408632	0.428087	0.334229	0.418162	0.353069	0.37312	0.412412	0.438506	0.408764	0.397257	0.389728	0.352888	0.406179	0.431136	0.41836	0.361109	0.385615	0.368022	0.379953	0.38274	0.419326	0.414495	0.428543	0.426158
1085	0.459505	0.448757	0.409515	0.409589	0.403196	0.414924	0.429797	0.427546	0.336151	0.349781	0.333618	0.352572	0.423586	0.414157	0.362169	0.345105	0.353409	0.353171	0.394526	0.420691	0.405766	0.405641	0.419704	0.454131	0.409552	0.40906	0.428671	0.334884	0.418871	0.353637	0.373968	0.413166	0.439259	0.409236	0.397831	0.390453	0.353561	0.406953	0.431841	0.418866	0.361774	0.386254	0.36871	0.380623	0.383402	0.420198	0.41514	0.429173	0.427015
1090	0.460381	0.449439	0.410197	0.410181	0.403635	0.415308	0.430375	0.428109	0.33667	0.350543	0.334364	0.353312	0.424322	0.414913	0.362748	0.345682	0.35428	0.353828	0.395324	0.421391	0.406264	0.40641	0.420665	0.45491	0.410189	0.409472	0.429242	0.335517	0.419618	0.354215	0.374802	0.413901	0.440006	0.409708	0.398385	0.3912	0.354236	0.407708	0.43255	0.419357	0.362422	0.386916	0.369406	0.381286	0.384058	0.421028	0.415786	0.42981	0.427853
1095	0.461332	0.450142	0.410917	0.410796	0.404045	0.415682	0.430919	0.428639	0.337163	0.351255	0.335064	0.35403	0.42503	0.415629	0.363335	0.34627	0.355173	0.354484	0.396149	0.422132	0.406867	0.407277	0.421712	0.455737	0.410857	0.409863	0.429779	0.336113	0.420329	0.354802	0.375661	0.414704	0.440797	0.410174	0.398907	0.391907	0.354926	0.408519	0.433297	0.419821	0.36303	0.387566	0.370101	0.381971	0.384753	0.421922	0.416464	0.430469	0.42874
1100	0.462223	0.450843	0.411599	0.411422	0.404517	0.416146	0.43148	0.429214	0.337757	0.352032	0.335815	0.354797	0.425846	0.416409	0.363997	0.34688	0.356102	0.355227	0.396998	0.422849	0.407459	0.408133	0.422726	0.456533	0.41151	0.410331	0.430347	0.336786	0.421127	0.355438	0.37655	0.415491	0.441555	0.410695	0.399484	0.39269	0.355659	0.409327	0.434022	0.420339	0.363704	0.388283	0.370847	0.382681	0.385465	0.422788	0.417135	0.431133	0.42961
1105	0.463132	0.451563	0.412302	0.412081	0.404999	0.416616	0.432045	0.429763	0.338379	0.352774	0.336557	0.355576	0.42671	0.417258	0.364674	0.347502	0.357024	0.355963	0.397832	0.423639	0.408106	0.409042	0.423787	0.457348	0.412191	0.410807	0.430904	0.337468	0.421984	0.356088	0.377428	0.41634	0.442332	0.411232	0.400062	0.393508	0.3564	0.410171	0.434769	0.420856	0.364368	0.389036	0.371614	0.383412	0.386214	0.423713	0.41786	0.431822	0.430482
1110	0.464047	0.452302	0.413026	0.41276	0.405537	0.417165	0.432663	0.430386	0.339038	0.353551	0.33732	0.356396	0.427611	0.418151	0.365377	0.348162	0.357983	0.356753	0.398712	0.424401	0.408764	0.40998	0.424817	0.458175	0.412893	0.411351	0.431524	0.338179	0.422881	0.35677	0.378348	0.41719	0.443125	0.411821	0.400696	0.39436	0.357174	0.411031	0.435534	0.421438	0.365073	0.389825	0.372418	0.384163	0.38698	0.424609	0.418581	0.432531	0.43138
1115	0.464946	0.453061	0.413768	0.413444	0.406116	0.417751	0.433282	0.431014	0.339731	0.354321	0.338078	0.357206	0.428596	0.419065	0.366128	0.348868	0.358974	0.357611	0.399623	0.425205	0.409496	0.410978	0.425881	0.459003	0.413606	0.411934	0.432148	0.338904	0.42383	0.357498	0.379298	0.418091	0.443925	0.412437	0.401342	0.395246	0.35799	0.411935	0.436305	0.422041	0.365786	0.390664	0.373259	0.384956	0.387795	0.425543	0.419324	0.433252	0.432284
1120	0.465869	0.453862	0.41457	0.41423	0.40673	0.418361	0.433915	0.431647	0.340454	0.355103	0.338879	0.358081	0.429661	0.420052	0.366956	0.349634	0.360035	0.358536	0.400602	0.42603	0.410303	0.412058	0.427	0.459866	0.4144	0.412546	0.432781	0.339667	0.424857	0.358295	0.380319	0.419044	0.444767	0.413107	0.402005	0.396197	0.358875	0.412897	0.437133	0.422663	0.366521	0.391576	0.374169	0.385805	0.388669	0.426515	0.42013	0.434046	0.433236
1125	0.466816	0.454696	0.415384	0.415038	0.407378	0.419015	0.434572	0.432329	0.341191	0.3559	0.339663	0.358953	0.430732	0.421058	0.367813	0.350428	0.361104	0.359438	0.401596	0.426859	0.411104	0.413156	0.428091	0.460756	0.415211	0.413196	0.433451	0.340427	0.425895	0.359121	0.38135	0.420008	0.445632	0.41381	0.402697	0.397151	0.359782	0.41387	0.437984	0.423323	0.367271	0.392508	0.375101	0.386674	0.389564	0.427475	0.420949	0.434867	0.434206
1130	0.467746	0.455528	0.41621	0.415831	0.408022	0.419673	0.435226	0.432988	0.34195	0.356661	0.340455	0.359807	0.431821	0.422058	0.368607	0.351138	0.362104	0.360291	0.402511	0.42773	0.411936	0.414254	0.429177	0.461637	0.41602	0.413847	0.434107	0.341203	0.426939	0.359872	0.382307	0.420992	0.446495	0.414509	0.403388	0.398111	0.360616	0.414832	0.438829	0.423977	0.368013	0.393406	0.375977	0.387496	0.390432	0.428453	0.42178	0.435679	0.435128
1135	0.468572	0.45628	0.416985	0.41659	0.408681	0.420325	0.435877	0.433634	0.342716	0.357415	0.341238	0.36067	0.432919	0.423076	0.369432	0.351863	0.363122	0.361181	0.403476	0.428499	0.41272	0.415304	0.430202	0.462426	0.416787	0.414503	0.434755	0.341977	0.427998	0.360647	0.383299	0.421902	0.447279	0.415199	0.404076	0.399078	0.361472	0.41576	0.439607	0.424629	0.368751	0.394323	0.376873	0.388318	0.391274	0.429351	0.422544	0.436435	0.436024
1140	0.469454	0.457073	0.417778	0.417374	0.409325	0.420947	0.43647	0.434238	0.34345	0.358133	0.341972	0.361485	0.43397	0.424038	0.370272	0.352617	0.364122	0.362055	0.404427	0.429296	0.41351	0.416375	0.43124	0.463264	0.417576	0.415136	0.435354	0.342711	0.429004	0.361445	0.384274	0.422836	0.448102	0.415882	0.404719	0.399994	0.362337	0.416699	0.44042	0.425245	0.369448	0.395224	0.377762	0.389153	0.39214	0.430268	0.423335	0.437223	0.436941
1145	0.470301	0.457828	0.41855	0.418126	0.409954	0.421564	0.437058	0.43483	0.344161	0.35884	0.342694	0.362263	0.434972	0.424968	0.37106	0.353315	0.365076	0.362894	0.405307	0.430012	0.414233	0.41738	0.432219	0.464065	0.418338	0.415759	0.435944	0.343427	0.42997	0.362187	0.385191	0.423696	0.448893	0.416548	0.40535	0.400878	0.36315	0.417566	0.441201	0.425851	0.370131	0.396079	0.378605	0.389923	0.392942	0.431115	0.424069	0.437977	0.437804
1150	0.471079	0.458527	0.419278	0.418822	0.410495	0.42212	0.437572	0.435361	0.344801	0.359491	0.343349	0.362984	0.435883	0.425815	0.371812	0.353969	0.365979	0.363689	0.406124	0.430708	0.414941	0.418334	0.433173	0.464803	0.41905	0.416307	0.436467	0.344075	0.430849	0.36289	0.386051	0.424521	0.449628	0.417145	0.405911	0.401682	0.36392	0.418388	0.441926	0.426387	0.37075	0.39687	0.379394	0.390653	0.393706	0.431941	0.424765	0.438674	0.438601
1155	0.47191	0.459283	0.420062	0.419595	0.41104	0.422665	0.438099	0.435905	0.345458	0.36018	0.344043	0.363743	0.436821	0.426698	0.372606	0.354681	0.366933	0.364505	0.406973	0.431455	0.415683	0.419292	0.434146	0.465596	0.419828	0.416853	0.437002	0.34475	0.43176	0.363643	0.386953	0.425373	0.450418	0.417767	0.406487	0.402521	0.36474	0.41924	0.442712	0.426927	0.371396	0.397701	0.380229	0.391429	0.394508	0.4328	0.425525	0.439439	0.439441
1160	0.472735	0.460023	0.420847	0.420352	0.411622	0.423252	0.438688	0.43648	0.346155	0.360905	0.344761	0.364528	0.4378	0.427604	0.3734	0.355419	0.367905	0.365346	0.407873	0.432206	0.416418	0.420264	0.435141	0.466379	0.420599	0.417437	0.437584	0.345458	0.432702	0.36441	0.387889	0.426235	0.451202	0.418409	0.407108	0.403388	0.365575	0.420114	0.443489	0.427511	0.372075	0.398556	0.381082	0.392225	0.395322	0.433674	0.426279	0.440188	0.440304
1165	0.473515	0.460691	0.421587	0.421081	0.412178	0.423797	0.439249	0.437025	0.346827	0.361602	0.345451	0.365287	0.438716	0.428468	0.374121	0.356095	0.368824	0.366145	0.40873	0.432957	0.417148	0.421216	0.436109	0.467103	0.421334	0.417987	0.438137	0.346139	0.433592	0.365108	0.388777	0.427086	0.451931	0.419019	0.4077	0.404212	0.366347	0.420968	0.444219	0.428062	0.372726	0.39935	0.381877	0.392976	0.396097	0.434533	0.427019	0.440886	0.441123
1170	0.474269	0.461349	0.422326	0.421803	0.412736	0.424341	0.439801	0.437581	0.347528	0.362316	0.346173	0.366063	0.439665	0.429363	0.374839	0.356764	0.369722	0.3669	0.409538	0.4337	0.417837	0.422157	0.437031	0.467809	0.422064	0.418539	0.438691	0.346851	0.434514	0.365802	0.38963	0.427929	0.452648	0.419627	0.408303	0.405067	0.367108	0.421798	0.444937	0.428615	0.3734	0.400158	0.382672	0.39371	0.396865	0.435366	0.427752	0.441576	0.441904
1175	0.475051	0.46203	0.423057	0.422529	0.413319	0.424892	0.440339	0.438106	0.348216	0.363041	0.346911	0.366823	0.440557	0.430226	0.375606	0.357471	0.370665	0.367702	0.41041	0.434414	0.418524	0.423075	0.43795	0.468541	0.422793	0.419106	0.439222	0.347564	0.435391	0.366538	0.390538	0.428744	0.453379	0.420247	0.408887	0.405898	0.367914	0.422633	0.445667	0.429164	0.374069	0.400965	0.383492	0.394475	0.397641	0.436182	0.428471	0.442279	0.442731
1180	0.475839	0.462714	0.423812	0.423295	0.413863	0.425449	0.440888	0.438651	0.348904	0.363774	0.347648	0.367604	0.441482	0.431108	0.376324	0.358127	0.371572	0.368464	0.411203	0.43515	0.41921	0.423973	0.438866	0.469277	0.423553	0.419656	0.43977	0.348276	0.436295	0.367225	0.391387	0.429561	0.454122	0.420869	0.409481	0.406746	0.368674	0.423442	0.446415	0.429713	0.374744	0.40176	0.384283	0.395201	0.398393	0.437008	0.429222	0.443005	0.443521
1185	0.476568	0.463366	0.424539	0.423995	0.414328	0.425937	0.441374	0.439161	0.349528	0.364445	0.34831	0.368314	0.442297	0.431885	0.377053	0.358788	0.37246	0.369229	0.412013	0.435896	0.419937	0.424879	0.439791	0.469967	0.424267	0.420132	0.440268	0.348919	0.437091	0.36792	0.392236	0.430387	0.454824	0.42142	0.410021	0.407497	0.369434	0.424262	0.447117	0.4302	0.375361	0.402506	0.385046	0.395937	0.399154	0.437843	0.429945	0.443681	0.44429
1190	0.477307	0.464024	0.425271	0.424713	0.414819	0.426397	0.441869	0.439663	0.350147	0.365106	0.348957	0.369001	0.443089	0.432633	0.377748	0.359447	0.373336	0.369984	0.412815	0.436583	0.420627	0.425709	0.440645	0.470666	0.424992	0.420608	0.440766	0.349552	0.437861	0.368597	0.393075	0.431146	0.455534	0.421976	0.41056	0.408226	0.370177	0.425036	0.447829	0.430687	0.375968	0.403229	0.385791	0.396648	0.399872	0.438614	0.430648	0.444368	0.445061
1195	0.477998	0.464665	0.42599	0.425401	0.415315	0.426913	0.442396	0.440156	0.350765	0.365787	0.34962	0.369694	0.443877	0.433387	0.378388	0.360058	0.374151	0.370675	0.413526	0.437256	0.421268	0.426492	0.441479	0.471332	0.425695	0.421114	0.441276	0.350193	0.438632	0.369223	0.393838	0.431874	0.456218	0.422543	0.411106	0.408961	0.370866	0.425758	0.448514	0.431195	0.376582	0.403927	0.386496	0.397307	0.400548	0.439368	0.431328	0.445033	0.445762
1200	0.478711	0.46532	0.426726	0.426108	0.415831	0.427416	0.442907	0.440653	0.351364	0.366456	0.350262	0.370375	0.444622	0.434133	0.379022	0.360669	0.374944	0.371378	0.414249	0.437916	0.421903	0.427287	0.442328	0.472016	0.426417	0.421624	0.44178	0.350813	0.439377	0.369846	0.394596	0.432601	0.456919	0.423118	0.411641	0.409672	0.371545	0.426484	0.449216	0.431702	0.377184	0.404612	0.387192	0.397964	0.401224	0.440122	0.432012	0.445714	0.44648
1205	0.479354	0.465911	0.427439	0.426788	0.416336	0.427879	0.443383	0.441151	0.351947	0.367121	0.350892	0.371052	0.445348	0.434837	0.379676	0.361294	0.37576	0.372086	0.414987	0.438553	0.422525	0.428058	0.443133	0.472633	0.427114	0.422107	0.442267	0.351419	0.440093	0.370485	0.395373	0.433306	0.457568	0.423667	0.41216	0.410359	0.372243	0.427199	0.449873	0.432187	0.377778	0.405289	0.387892	0.398628	0.401895	0.440843	0.43267	0.446349	0.447171
1210	0.479996	0.466508	0.428145	0.427455	0.416804	0.42836	0.443859	0.44163	0.352533	0.367769	0.351501	0.371698	0.446059	0.43552	0.380281	0.361892	0.376538	0.372753	0.415658	0.439197	0.423136	0.428788	0.443881	0.473252	0.4278	0.422582	0.442745	0.352017	0.44079	0.371086	0.396098	0.433992	0.458216	0.424206	0.412674	0.411027	0.372903	0.427881	0.450526	0.432663	0.378358	0.405938	0.388558	0.399257	0.402539	0.441539	0.433326	0.446982	0.447827
1215	0.480624	0.46709	0.428822	0.428108	0.417256	0.42883	0.444294	0.442071	0.353103	0.368404	0.352109	0.372344	0.446774	0.436177	0.380888	0.362476	0.377278	0.373387	0.416314	0.439839	0.42372	0.429517	0.44462	0.473857	0.428465	0.423043	0.443183	0.352606	0.441476	0.371682	0.396796	0.434678	0.458845	0.424731	0.413156	0.411687	0.373548	0.428557	0.451161	0.433113	0.378922	0.406579	0.389205	0.399879	0.40318	0.442229	0.433974	0.447599	0.448469
1220	0.481248	0.467666	0.429484	0.428746	0.417687	0.429255	0.444713	0.442482	0.353635	0.369026	0.352703	0.372948	0.447409	0.43677	0.38151	0.363081	0.37804	0.374039	0.416995	0.44043	0.424261	0.430189	0.445326	0.474457	0.429115	0.423471	0.443597	0.353169	0.44209	0.372295	0.397518	0.43531	0.459466	0.42523	0.41361	0.412294	0.37421	0.429205	0.451786	0.433534	0.379462	0.407193	0.38985	0.400504	0.403803	0.442878	0.434588	0.448206	0.449122
1225	0.4818	0.468164	0.430109	0.429319	0.418158	0.429688	0.445164	0.442926	0.354187	0.369636	0.353281	0.373523	0.447988	0.437336	0.382097	0.363651	0.37875	0.374659	0.417636	0.441006	0.424787	0.430829	0.446005	0.474982	0.429714	0.423923	0.444045	0.353734	0.442662	0.372874	0.398193	0.435917	0.460025	0.425722	0.414092	0.412868	0.374833	0.429823	0.452348	0.433984	0.380007	0.407768	0.390458	0.401097	0.404396	0.443505	0.435162	0.448742	0.449718
1230	0.48239	0.468681	0.430757	0.429929	0.418599	0.43011	0.445616	0.443359	0.354732	0.370222	0.353866	0.374089	0.448562	0.437911	0.382687	0.364198	0.379451	0.375259	0.418251	0.44163	0.425375	0.431511	0.446719	0.475536	0.430343	0.424354	0.444488	0.354299	0.443237	0.373442	0.398851	0.43657	0.46061	0.426212	0.414569	0.413446	0.375445	0.430464	0.452939	0.434421	0.380545	0.40834	0.391062	0.401691	0.405006	0.444175	0.435779	0.449305	0.450321
1235	0.482946	0.469172	0.431379	0.43054	0.419016	0.430526	0.446035	0.443764	0.355267	0.37081	0.35444	0.374672	0.449145	0.438473	0.383214	0.364706	0.380091	0.375825	0.418805	0.442146	0.425877	0.432106	0.447342	0.476059	0.430959	0.424771	0.4449	0.354854	0.443809	0.37396	0.399448	0.437126	0.461166	0.426694	0.415022	0.414019	0.376004	0.431019	0.453509	0.434835	0.381071	0.408885	0.391621	0.402218	0.405543	0.444744	0.436343	0.449856	0.450876
1240	0.483511	0.469666	0.432022	0.431175	0.419475	0.430974	0.446474	0.444188	0.355823	0.371417	0.355011	0.375283	0.449754	0.439052	0.383791	0.365277	0.380797	0.376453	0.419431	0.442708	0.426409	0.432723	0.447981	0.476589	0.431599	0.425225	0.445331	0.355417	0.444403	0.374534	0.400114	0.437715	0.461733	0.427208	0.415495	0.414606	0.376622	0.431621	0.454094	0.435278	0.38161	0.409469	0.392229	0.402802	0.406125	0.445345	0.436942	0.450421	0.451471
1245	0.484074	0.470185	0.43272	0.431824	0.419921	0.431427	0.446892	0.444613	0.356369	0.372007	0.355553	0.375858	0.450316	0.439588	0.384359	0.365829	0.381487	0.377075	0.42006	0.44331	0.426985	0.433384	0.448683	0.477129	0.432272	0.425674	0.445752	0.355961	0.444952	0.375094	0.400774	0.438347	0.462326	0.427724	0.415958	0.415152	0.377225	0.432251	0.454701	0.435713	0.382135	0.410023	0.392816	0.40339	0.40672	0.445996	0.437567	0.451005	0.452067
1250	0.484598	0.470698	0.43337	0.432429	0.42037	0.431878	0.447325	0.445054	0.356927	0.372607	0.356108	0.376443	0.450887	0.440169	0.38488	0.366343	0.38213	0.377642	0.420637	0.443882	0.427534	0.434033	0.449393	0.477648	0.432899	0.426124	0.446189	0.356518	0.445528	0.375611	0.401384	0.438957	0.462889	0.428226	0.416435	0.415721	0.377784	0.43285	0.455274	0.436157	0.382674	0.41057	0.393381	0.403935	0.407284	0.446637	0.438155	0.451564	0.452618
1255	0.485167	0.471239	0.434028	0.433072	0.42082	0.432323	0.447744	0.445488	0.357485	0.373207	0.356663	0.377038	0.45146	0.440757	0.385451	0.366905	0.38281	0.378252	0.421231	0.444428	0.428075	0.434641	0.450062	0.478203	0.43355	0.426571	0.446616	0.357074	0.446109	0.376178	0.402021	0.439534	0.463478	0.428738	0.416906	0.416294	0.378389	0.433433	0.455877	0.436594	0.383211	0.411144	0.393981	0.404504	0.407856	0.447245	0.43875	0.452155	0.453199
1260	0.485722	0.471783	0.434691	0.433717	0.421262	0.432748	0.448161	0.44591	0.358018	0.373783	0.3572	0.377587	0.451985	0.441299	0.385982	0.367427	0.383431	0.378801	0.421776	0.444957	0.4286	0.43524	0.450695	0.478753	0.434204	0.427005	0.447035	0.357609	0.446642	0.376704	0.402604	0.440098	0.464066	0.429242	0.417363	0.416828	0.378946	0.433991	0.456478	0.43702	0.383728	0.411673	0.394535	0.405036	0.408401	0.447826	0.439337	0.45275	0.453749
1265	0.486255	0.472285	0.435344	0.434343	0.421687	0.433147	0.448551	0.446301	0.358529	0.374333	0.357708	0.378122	0.452491	0.441803	0.386538	0.36796	0.38407	0.379373	0.422348	0.445508	0.429116	0.435854	0.451331	0.47927	0.434844	0.427417	0.447426	0.358118	0.447147	0.377249	0.403209	0.440681	0.464628	0.429726	0.417794	0.417334	0.379523	0.43457	0.457057	0.437421	0.384218	0.412198	0.395093	0.405589	0.408965	0.44842	0.439926	0.453314	0.454302
1270	0.486782	0.472792	0.435991	0.43497	0.422105	0.433553	0.448936	0.44669	0.359036	0.374883	0.358234	0.378672	0.453006	0.4423	0.38706	0.36849	0.384674	0.379924	0.422904	0.446066	0.429601	0.436441	0.451964	0.479787	0.43548	0.427829	0.447813	0.358635	0.447653	0.377775	0.403789	0.441254	0.465188	0.430209	0.418221	0.417847	0.380074	0.435137	0.457634	0.437821	0.384711	0.412714	0.395631	0.40613	0.409514	0.449015	0.440518	0.453881	0.454843
1275	0.487314	0.47334	0.436607	0.435611	0.422592	0.434041	0.449379	0.447132	0.359585	0.375434	0.358766	0.379223	0.453556	0.442811	0.387633	0.369043	0.385293	0.380502	0.423454	0.446612	0.430114	0.437057	0.452565	0.480327	0.436109	0.428316	0.448255	0.359176	0.448183	0.378338	0.404374	0.441834	0.465754	0.430748	0.418699	0.418378	0.380656	0.435708	0.458218	0.438286	0.385229	0.413261	0.396195	0.406686	0.410086	0.449589	0.441111	0.454475	0.455384
1280	0.487762	0.473836	0.4372	0.436206	0.42311	0.434538	0.449795	0.447544	0.360167	0.375936	0.359247	0.379755	0.454063	0.443287	0.388287	0.36965	0.385969	0.381136	0.424073	0.447159	0.430718	0.437773	0.453192	0.480799	0.436703	0.428824	0.44867	0.359707	0.448675	0.378968	0.405021	0.442466	0.466266	0.431285	0.419169	0.418866	0.381302	0.436335	0.458751	0.438747	0.385724	0.413822	0.396798	0.407292	0.410717	0.450176	0.441683	0.455021	0.455917
1285	0.488266	0.474372	0.437825	0.436836	0.423667	0.435071	0.4502	0.447977	0.36079	0.376468	0.359772	0.38033	0.454615	0.443803	0.388908	0.370237	0.3866	0.381761	0.424668	0.447653	0.431303	0.438452	0.453763	0.481319	0.43733	0.429369	0.449088	0.360281	0.449209	0.379572	0.405634	0.443053	0.466821	0.431858	0.419656	0.419397	0.381915	0.436924	0.459325	0.439229	0.386252	0.414391	0.397387	0.407867	0.411312	0.450708	0.442245	0.455604	0.456467
1290	0.488778	0.474929	0.438466	0.437493	0.424171	0.435557	0.450591	0.448355	0.361351	0.376974	0.36029	0.380881	0.455104	0.44425	0.38949	0.37079	0.387202	0.382358	0.425253	0.448127	0.431866	0.439081	0.454327	0.481853	0.437979	0.429864	0.449473	0.36082	0.449677	0.38014	0.406228	0.443604	0.467391	0.432407	0.420099	0.419882	0.382494	0.437487	0.459916	0.439669	0.386743	0.414909	0.397933	0.408415	0.411872	0.451227	0.44281	0.456211	0.457016
1295	0.48918	0.475347	0.439004	0.437993	0.424458	0.435863	0.450881	0.448638	0.361735	0.377399	0.360713	0.381299	0.455344	0.444496	0.389908	0.371207	0.387687	0.382807	0.425748	0.448528	0.432209	0.439472	0.454731	0.482263	0.438498	0.430161	0.449759	0.361224	0.44992	0.380558	0.406718	0.444	0.467844	0.432771	0.420418	0.420184	0.382934	0.437916	0.460381	0.43996	0.387121	0.415239	0.398325	0.408848	0.412279	0.45163	0.44326	0.45667	0.457464
1300	0.489493	0.475567	0.439359	0.438288	0.424561	0.435973	0.451076	0.448818	0.361948	0.377814	0.361053	0.381602	0.455361	0.444551	0.390117	0.371471	0.387998	0.383053	0.426094	0.448826	0.432326	0.439606	0.455042	0.48253	0.438823	0.430267	0.449947	0.3615	0.449956	0.380794	0.407046	0.444216	0.46814	0.432941	0.420614	0.420322	0.383195	0.438175	0.460677	0.440107	0.387408	0.415375	0.398534	0.409127	0.412505	0.451934	0.443557	0.456927	0.457794
1305	0.48975	0.475682	0.439627	0.438446	0.424504	0.43589	0.451162	0.448891	0.36199	0.378151	0.361312	0.381802	0.455163	0.444407	0.390094	0.371577	0.388122	0.383094	0.426268	0.448981	0.432228	0.439529	0.455277	0.482716	0.439036	0.430197	0.450026	0.361651	0.449785	0.380835	0.407195	0.444255	0.468353	0.432947	0.420681	0.420294	0.383264	0.438259	0.460876	0.440112	0.387586	0.41531	0.39855	0.40923	0.412545	0.452129	0.443713	0.457064	0.458009
1310	0.48993	0.475724	0.439842	0.438549	0.424443	0.435783	0.451232	0.448977	0.361991	0.378485	0.361543	0.381991	0.454926	0.44423	0.390019	0.371646	0.388192	0.383112	0.426417	0.449125	0.4321	0.439436	0.455534	0.482827	0.439196	0.430113	0.450104	0.361767	0.449578	0.380832	0.407305	0.44428	0.468499	0.432925	0.420733	0.420233	0.383286	0.438326	0.461011	0.440109	0.387749	0.415205	0.398522	0.409302	0.412556	0.452329	0.443837	0.457136	0.458174
1315	0.490186	0.475828	0.440127	0.438741	0.424383	0.435682	0.451316	0.449061	0.362032	0.378825	0.361758	0.382173	0.454704	0.444074	0.389986	0.371717	0.38825	0.383158	0.426553	0.449293	0.432009	0.439379	0.455813	0.483007	0.439434	0.430032	0.450188	0.361895	0.449389	0.380852	0.407402	0.444336	0.468714	0.432935	0.420803	0.420179	0.383318	0.438408	0.46122	0.44011	0.387919	0.41512	0.398507	0.409387	0.412594	0.452553	0.444017	0.457284	0.45837
1320	0.490438	0.476009	0.440415	0.438971	0.424452	0.43574	0.451489	0.449211	0.36218	0.37919	0.362004	0.382433	0.454599	0.444025	0.390049	0.371854	0.388363	0.383268	0.426729	0.449567	0.432052	0.439476	0.456145	0.483224	0.439693	0.430096	0.45035	0.362092	0.449312	0.380951	0.407546	0.444522	0.468954	0.433054	0.42096	0.420209	0.383422	0.438591	0.461458	0.440223	0.388146	0.415132	0.398573	0.40955	0.412737	0.452856	0.444269	0.45749	0.458584
1325	0.490685	0.476189	0.440707	0.439197	0.424627	0.435902	0.451703	0.449409	0.36241	0.379564	0.362273	0.382766	0.45466	0.444086	0.390238	0.372071	0.388536	0.383482	0.426976	0.449861	0.432206	0.439672	0.45651	0.483437	0.439952	0.430264	0.450556	0.362342	0.449373	0.381155	0.407756	0.444766	0.469194	0.433242	0.421174	0.42034	0.383615	0.438836	0.461695	0.44041	0.388414	0.415264	0.398733	0.409786	0.41296	0.453185	0.444529	0.457693	0.45883
1330	0.491055	0.476544	0.441192	0.439622	0.424953	0.436217	0.451972	0.44969	0.362768	0.379976	0.36262	0.383182	0.454921	0.444331	0.390625	0.372461	0.388884	0.383902	0.427383	0.450235	0.432507	0.44004	0.456958	0.4838	0.440407	0.430585	0.450831	0.362694	0.449626	0.381543	0.408134	0.445137	0.469597	0.433597	0.421477	0.420624	0.38399	0.439219	0.462103	0.440708	0.388764	0.415585	0.399075	0.410176	0.41334	0.453596	0.444928	0.458083	0.459219
1335	0.491461	0.47697	0.44174	0.44015	0.42536	0.436609	0.452276	0.450018	0.363204	0.380381	0.36298	0.38362	0.455275	0.444627	0.391067	0.372907	0.389286	0.384373	0.427835	0.450641	0.432896	0.440498	0.457444	0.484215	0.440945	0.430984	0.451147	0.363092	0.449951	0.381987	0.408561	0.445569	0.470057	0.43404	0.421833	0.420961	0.38442	0.439658	0.46258	0.441066	0.389146	0.415969	0.399472	0.410612	0.413778	0.454043	0.445396	0.45856	0.459648
1340	0.491761	0.477338	0.442208	0.440624	0.425765	0.436987	0.452536	0.450292	0.363634	0.380735	0.363288	0.384001	0.455608	0.444865	0.391478	0.37329	0.389624	0.384772	0.428229	0.451005	0.433276	0.440961	0.457865	0.484549	0.441416	0.431376	0.451414	0.363461	0.450236	0.382384	0.408926	0.445983	0.470436	0.434459	0.422154	0.421254	0.384797	0.440065	0.462983	0.441395	0.389488	0.41631	0.399814	0.411001	0.414184	0.454435	0.445815	0.458981	0.459995
1345	0.491997	0.477673	0.442576	0.441006	0.42608	0.437334	0.452704	0.45047	0.363973	0.380965	0.36351	0.384307	0.455841	0.444983	0.391888	0.373621	0.389854	0.3851	0.428491	0.45128	0.433582	0.441377	0.458172	0.484835	0.441791	0.431707	0.451587	0.363742	0.450412	0.382754	0.409172	0.446329	0.470749	0.434807	0.422382	0.421445	0.385121	0.440383	0.463313	0.441647	0.38973	0.416583	0.400086	0.41132	0.414541	0.454726	0.446143	0.45934	0.460244
1350	0.492148	0.477923	0.442733	0.44122	0.426205	0.437541	0.452682	0.450452	0.364162	0.38101	0.363565	0.384439	0.455769	0.444791	0.392114	0.373773	0.38984	0.385186	0.428455	0.451402	0.433761	0.441684	0.458385	0.485036	0.441976	0.431873	0.451567	0.363864	0.45028	0.382943	0.409148	0.446543	0.470935	0.434989	0.422432	0.421375	0.385242	0.440514	0.463506	0.44172	0.389797	0.416612	0.40013	0.411436	0.414743	0.454893	0.446311	0.459572	0.460302
1355	0.49224	0.478151	0.442838	0.441414	0.426237	0.43767	0.452569	0.450328	0.364267	0.380996	0.363551	0.384506	0.455551	0.444438	0.39231	0.373868	0.389763	0.385228	0.428364	0.45146	0.433854	0.441907	0.45856	0.485196	0.442126	0.431953	0.451449	0.363909	0.449994	0.383089	0.409063	0.446684	0.471076	0.435107	0.422388	0.42118	0.385313	0.440577	0.463661	0.441701	0.389786	0.416541	0.400094	0.4115	0.414886	0.45501	0.446437	0.459783	0.460302
1360	0.492395	0.478406	0.443051	0.441708	0.426488	0.437943	0.452664	0.450421	0.364504	0.381105	0.363679	0.384714	0.455542	0.444305	0.392585	0.374056	0.389816	0.38541	0.428482	0.451499	0.433955	0.442108	0.458716	0.485401	0.442379	0.432215	0.451542	0.364092	0.449923	0.383321	0.409149	0.446804	0.471284	0.43538	0.42253	0.421175	0.385486	0.440696	0.46389	0.441879	0.389927	0.416622	0.40019	0.411656	0.415062	0.455108	0.446603	0.460057	0.460439
1365	0.492481	0.478614	0.443227	0.441918	0.426818	0.43824	0.452834	0.450604	0.364775	0.381234	0.363828	0.384935	0.455504	0.444216	0.392867	0.374333	0.389997	0.385697	0.428843	0.451519	0.434082	0.442307	0.458819	0.485548	0.442573	0.432529	0.451719	0.364302	0.44986	0.3836	0.40942	0.446913	0.471441	0.435659	0.422738	0.421183	0.385732	0.44089	0.46406	0.442124	0.390111	0.41673	0.400353	0.41189	0.415257	0.455169	0.446719	0.460266	0.460662
1370	0.492235	0.478536	0.442999	0.441688	0.426903	0.438293	0.452741	0.450517	0.364778	0.381082	0.363721	0.384869	0.454943	0.443617	0.392816	0.374362	0.389772	0.385621	0.428934	0.45121	0.433875	0.44212	0.45851	0.485386	0.442344	0.432598	0.451629	0.36425	0.44928	0.383589	0.409353	0.446665	0.471257	0.435628	0.422679	0.42076	0.38565	0.440755	0.463865	0.442114	0.390025	0.416435	0.400142	0.411831	0.415127	0.45486	0.446449	0.460112	0.460585
1375	0.491392	0.477861	0.441866	0.440608	0.426318	0.437729	0.451901	0.449702	0.364031	0.380167	0.362834	0.384027	0.453206	0.441756	0.392029	0.37366	0.388478	0.38462	0.428043	0.450085	0.432801	0.44112	0.457423	0.484626	0.441237	0.432023	0.450801	0.363433	0.447481	0.382845	0.408261	0.445603	0.470373	0.434885	0.421878	0.419265	0.384723	0.439749	0.462932	0.441412	0.389183	0.415163	0.398981	0.410954	0.414224	0.453754	0.445347	0.459235	0.459717
1380	0.489942	0.476639	0.439814	0.438627	0.424991	0.43645	0.450275	0.448088	0.362528	0.378472	0.361171	0.382454	0.450293	0.43865	0.390552	0.372259	0.386189	0.382774	0.426352	0.448157	0.430871	0.439441	0.455748	0.48329	0.43922	0.430721	0.449182	0.361849	0.444471	0.381406	0.40627	0.443799	0.468798	0.433356	0.420297	0.416705	0.383	0.437983	0.461255	0.439951	0.387565	0.412939	0.396913	0.40933	0.412602	0.451952	0.443392	0.457633	0.458147
1385	0.488345	0.475298	0.437534	0.436369	0.423689	0.435128	0.448746	0.446575	0.361182	0.376963	0.359684	0.38107	0.447207	0.435324	0.389191	0.371021	0.384107	0.381195	0.425011	0.446316	0.428914	0.437785	0.454199	0.481822	0.436952	0.429409	0.447661	0.360433	0.441265	0.380106	0.404559	0.442051	0.467059	0.431729	0.418834	0.414072	0.38144	0.436371	0.459387	0.438535	0.386101	0.410686	0.394911	0.407885	0.411078	0.450257	0.441343	0.455834	0.456678
1390	0.486648	0.473867	0.435372	0.434239	0.422378	0.433801	0.44722	0.44509	0.359821	0.375483	0.358218	0.379784	0.443634	0.431412	0.387901	0.369804	0.38212	0.3798	0.423531	0.444516	0.426886	0.43596	0.452563	0.480257	0.434805	0.42809	0.446155	0.35902	0.437523	0.378853	0.402826	0.440238	0.465296	0.430139	0.417377	0.411088	0.379942	0.434669	0.457531	0.437122	0.384653	0.408188	0.39281	0.406438	0.409545	0.44854	0.439377	0.454053	0.45509
1395	0.484685	0.472199	0.433423	0.43231	0.42111	0.432581	0.445644	0.443549	0.358146	0.373683	0.356492	0.378301	0.439751	0.427091	0.386344	0.368368	0.379901	0.378313	0.421666	0.442486	0.42457	0.433817	0.450691	0.478442	0.432867	0.426846	0.444597	0.357319	0.433421	0.377356	0.400783	0.438152	0.463435	0.428667	0.41578	0.407778	0.378204	0.432657	0.455654	0.435721	0.382968	0.405388	0.390426	0.404716	0.407754	0.446588	0.437398	0.452254	0.453175
1400	0.482477	0.470303	0.43149	0.430412	0.41991	0.431404	0.444073	0.442012	0.356216	0.371634	0.354527	0.376544	0.435884	0.422817	0.3846	0.366768	0.377438	0.376618	0.419709	0.440185	0.421995	0.431451	0.448574	0.47639	0.430951	0.425657	0.443043	0.355372	0.42935	0.375684	0.398574	0.435818	0.461423	0.427242	0.4141	0.404409	0.376269	0.430449	0.45367	0.43435	0.381097	0.402517	0.387906	0.402816	0.405751	0.44438	0.435299	0.450357	0.451093
1405	0.479794	0.467947	0.428699	0.427686	0.418122	0.429632	0.441954	0.439923	0.353753	0.369046	0.352012	0.374161	0.431372	0.417999	0.382392	0.364721	0.374197	0.374115	0.41735	0.437299	0.418866	0.428538	0.445897	0.47387	0.428193	0.423877	0.440938	0.352882	0.424686	0.373556	0.395774	0.432919	0.458813	0.425147	0.411877	0.400461	0.37377	0.427729	0.451032	0.432408	0.378683	0.399121	0.384827	0.400441	0.403238	0.441598	0.432493	0.447816	0.448572
1410	0.477749	0.466155	0.426004	0.425033	0.416373	0.42785	0.439986	0.437997	0.351878	0.367042	0.349987	0.372299	0.427503	0.413871	0.380658	0.363098	0.371305	0.371869	0.41554	0.434945	0.416305	0.425855	0.443439	0.471952	0.425519	0.422111	0.438992	0.350932	0.420687	0.371878	0.393423	0.4304	0.456636	0.423085	0.409954	0.39712	0.371687	0.425447	0.448735	0.430552	0.376726	0.396282	0.382233	0.39856	0.401139	0.439192	0.429989	0.445594	0.446644
1415	0.479063	0.467414	0.427948	0.426971	0.417503	0.428972	0.441159	0.43926	0.352864	0.36804	0.350844	0.373492	0.429851	0.415706	0.381879	0.364177	0.372328	0.373314	0.41687	0.436331	0.417373	0.426977	0.444907	0.473238	0.42746	0.423238	0.44021	0.351854	0.422778	0.373028	0.394599	0.431654	0.458142	0.424482	0.411094	0.3988	0.372795	0.426726	0.450349	0.431724	0.377752	0.397903	0.383523	0.399814	0.402341	0.440619	0.431651	0.447192	0.447966
1420	0.482572	0.47067	0.433372	0.432349	0.420669	0.432214	0.444519	0.442695	0.355589	0.370875	0.353465	0.376474	0.437207	0.422404	0.384912	0.366925	0.375889	0.377063	0.420229	0.440155	0.42087	0.430973	0.449288	0.476621	0.43286	0.426441	0.443607	0.354527	0.429805	0.375919	0.398059	0.435564	0.462204	0.428411	0.414268	0.404358	0.375909	0.430452	0.454741	0.435024	0.380656	0.402862	0.387532	0.403055	0.405741	0.444721	0.436252	0.451509	0.4514
1425	0.485005	0.472901	0.436884	0.435832	0.422677	0.43426	0.446665	0.444901	0.3576	0.373	0.355343	0.378628	0.442414	0.427117	0.38701	0.368822	0.378213	0.379519	0.42257	0.44269	0.423179	0.433479	0.452072	0.478953	0.436358	0.428469	0.445783	0.356472	0.434766	0.377916	0.400392	0.438084	0.46493	0.430923	0.416389	0.408292	0.378015	0.432913	0.457656	0.437126	0.382711	0.406341	0.390291	0.405273	0.408	0.447381	0.439261	0.454367	0.453788
1430	0.486531	0.474287	0.438903	0.437785	0.423843	0.435439	0.447864	0.446143	0.35897	0.374457	0.356595	0.380076	0.445476	0.429824	0.388343	0.370032	0.379557	0.380979	0.42405	0.444223	0.424532	0.434858	0.453658	0.480409	0.438344	0.429641	0.447004	0.357783	0.43765	0.379188	0.401803	0.439541	0.466574	0.432355	0.417659	0.410632	0.379311	0.434377	0.459376	0.438322	0.384041	0.408419	0.391939	0.406662	0.409364	0.44894	0.441004	0.456036	0.45529
1435	0.487658	0.475329	0.440344	0.439158	0.424701	0.436301	0.448719	0.44701	0.360027	0.375573	0.357541	0.381149	0.447451	0.431579	0.389376	0.370997	0.380588	0.382096	0.425177	0.445373	0.425524	0.435883	0.454825	0.481494	0.439751	0.430501	0.447865	0.358784	0.439515	0.380186	0.402883	0.440628	0.467777	0.433387	0.418586	0.41219	0.38032	0.435478	0.460622	0.439183	0.385038	0.409851	0.393135	0.407731	0.410407	0.450099	0.442265	0.457244	0.456418
1440	0.488516	0.476187	0.441482	0.440256	0.425442	0.437028	0.449455	0.44774	0.360928	0.37651	0.358334	0.382033	0.448866	0.432861	0.390254	0.371807	0.381468	0.383028	0.426098	0.446322	0.42635	0.436774	0.455791	0.482352	0.440869	0.431235	0.448597	0.359631	0.440863	0.381031	0.403783	0.441548	0.468729	0.434242	0.419374	0.413354	0.381176	0.436398	0.46161	0.439916	0.385878	0.410947	0.394097	0.40862	0.411289	0.451056	0.443289	0.458222	0.457307
1445	0.489256	0.47691	0.442421	0.441178	0.426068	0.437645	0.45005	0.448351	0.361712	0.377314	0.359037	0.382787	0.449943	0.433851	0.390972	0.372501	0.38224	0.383803	0.426867	0.447075	0.427034	0.437503	0.456534	0.483083	0.4418	0.431857	0.449201	0.360374	0.441897	0.381737	0.404553	0.442289	0.469529	0.434964	0.420038	0.414277	0.381904	0.437148	0.462441	0.440529	0.386604	0.411817	0.394891	0.409354	0.412013	0.451804	0.444126	0.459044	0.458062
1450	0.489867	0.477476	0.443178	0.441917	0.426623	0.438222	0.450613	0.448887	0.362415	0.378032	0.359668	0.383435	0.450783	0.434652	0.391615	0.373131	0.382951	0.384484	0.427553	0.447741	0.427654	0.43812	0.457183	0.483671	0.442548	0.432422	0.44975	0.361042	0.442717	0.382373	0.405252	0.44293	0.470174	0.435587	0.420638	0.415034	0.382566	0.437805	0.463109	0.441086	0.38725	0.412545	0.395587	0.41001	0.412652	0.452462	0.444829	0.459696	0.45871
1455	0.490373	0.477955	0.443861	0.442549	0.427121	0.438709	0.451122	0.44936	0.363028	0.378679	0.360245	0.384016	0.451494	0.435351	0.392195	0.373723	0.383646	0.385117	0.4282	0.448382	0.428291	0.438704	0.457827	0.484164	0.443205	0.432915	0.450241	0.361637	0.443422	0.382959	0.405923	0.443543	0.47073	0.436126	0.42117	0.415697	0.383188	0.438429	0.463684	0.441578	0.387828	0.413191	0.396229	0.410625	0.413251	0.453104	0.445465	0.460252	0.459287
1460	0.490875	0.47846	0.444535	0.443184	0.427616	0.43916	0.45162	0.44984	0.363631	0.379318	0.360843	0.384595	0.452163	0.436049	0.392749	0.374281	0.384346	0.385719	0.428815	0.448954	0.428888	0.439259	0.458451	0.484668	0.44386	0.433388	0.45073	0.362237	0.444106	0.383515	0.40658	0.444106	0.47129	0.436653	0.421697	0.416351	0.383792	0.439009	0.464264	0.442059	0.388408	0.41381	0.396856	0.4112	0.413811	0.453702	0.446069	0.460822	0.459845
1465	0.491433	0.479009	0.445302	0.443927	0.428134	0.439658	0.452166	0.450357	0.364277	0.380021	0.36151	0.385202	0.452847	0.436835	0.393369	0.374883	0.385139	0.38634	0.429425	0.449627	0.429599	0.439955	0.459133	0.485221	0.444615	0.433896	0.451261	0.362894	0.444841	0.384126	0.407282	0.444791	0.471915	0.43724	0.422267	0.417064	0.384464	0.439669	0.464918	0.442579	0.389041	0.414484	0.397557	0.411826	0.414459	0.45438	0.446777	0.461468	0.460429
1470	0.492155	0.479655	0.446189	0.444781	0.428773	0.440256	0.452826	0.450994	0.365096	0.380892	0.362359	0.38597	0.453641	0.437802	0.394114	0.375627	0.386134	0.387101	0.430193	0.450401	0.43047	0.440831	0.459914	0.485905	0.445485	0.434514	0.45191	0.363727	0.445721	0.384871	0.408164	0.445616	0.472666	0.437937	0.422972	0.417934	0.385292	0.440475	0.465695	0.443212	0.389835	0.415296	0.398419	0.412584	0.415243	0.455157	0.447591	0.462218	0.461174
1475	0.4929	0.480313	0.447086	0.445639	0.429466	0.440914	0.453544	0.451687	0.366016	0.381869	0.363325	0.386845	0.454513	0.438906	0.39493	0.376442	0.387262	0.387932	0.43105	0.451243	0.431446	0.441767	0.460734	0.486607	0.446362	0.43519	0.452616	0.364671	0.44671	0.385686	0.409156	0.446505	0.473433	0.438673	0.423749	0.418915	0.386211	0.441353	0.466485	0.443903	0.390724	0.416198	0.399385	0.413416	0.416096	0.455989	0.448441	0.462976	0.461975
1480	0.493606	0.480953	0.447946	0.446462	0.4301	0.441555	0.454242	0.452339	0.36691	0.382807	0.364252	0.38767	0.455323	0.439964	0.395744	0.377242	0.388411	0.388782	0.431937	0.452088	0.43241	0.442667	0.461537	0.487279	0.447204	0.435827	0.45329	0.365581	0.447643	0.386493	0.410174	0.447378	0.474168	0.439372	0.424497	0.419846	0.387133	0.442231	0.467242	0.444559	0.391577	0.417068	0.40034	0.414253	0.416936	0.456813	0.449275	0.463708	0.462771
1485	0.494291	0.481561	0.448742	0.447216	0.430746	0.44216	0.454945	0.452996	0.367755	0.383694	0.365158	0.388469	0.456104	0.440989	0.396511	0.377977	0.389508	0.389574	0.432757	0.452868	0.43335	0.443547	0.462283	0.487926	0.447979	0.436453	0.453971	0.366456	0.448547	0.387244	0.411132	0.448207	0.474864	0.440041	0.425232	0.42075	0.387999	0.443057	0.467952	0.445212	0.392401	0.417895	0.401246	0.415028	0.417726	0.457576	0.450042	0.464388	0.463524
1490	0.494986	0.482193	0.44956	0.447984	0.431326	0.442675	0.455574	0.453613	0.368581	0.384533	0.366021	0.38924	0.456843	0.441948	0.397251	0.378681	0.390548	0.39032	0.433508	0.45363	0.434257	0.444397	0.463014	0.488589	0.448772	0.437001	0.454593	0.367301	0.449396	0.387966	0.412028	0.449014	0.475579	0.440662	0.425923	0.421604	0.388827	0.443845	0.468681	0.445797	0.393187	0.418681	0.402107	0.415768	0.41849	0.458322	0.450807	0.465089	0.464247
1495	0.495667	0.482808	0.450385	0.448727	0.431919	0.44327	0.45624	0.454252	0.36945	0.385423	0.366917	0.39004	0.457618	0.442929	0.397933	0.379364	0.391556	0.391028	0.434219	0.454454	0.435184	0.445306	0.463807	0.489237	0.449556	0.437594	0.455246	0.368183	0.450273	0.388649	0.412888	0.44988	0.476287	0.441305	0.426647	0.422488	0.389618	0.44466	0.469397	0.44642	0.39401	0.419461	0.402946	0.416493	0.419264	0.459131	0.451591	0.465767	0.464943
1500	0.496354	0.483455	0.451226	0.449492	0.432511	0.443877	0.456906	0.454871	0.370241	0.386262	0.367771	0.390776	0.458359	0.443885	0.398631	0.38008	0.392572	0.391766	0.434947	0.455243	0.436063	0.446164	0.464542	0.489905	0.450359	0.438194	0.455888	0.369006	0.451122	0.389356	0.413759	0.450704	0.477012	0.44196	0.427339	0.423338	0.390428	0.445451	0.470132	0.447041	0.394786	0.420239	0.403792	0.417226	0.42003	0.459893	0.452368	0.466473	0.465651
1505	0.496978	0.484053	0.451967	0.450219	0.433059	0.444411	0.457506	0.455442	0.370976	0.387048	0.368556	0.391451	0.459024	0.444778	0.399358	0.380821	0.393601	0.392511	0.435706	0.456039	0.436963	0.447024	0.465299	0.490516	0.451093	0.438735	0.456474	0.369766	0.451901	0.390089	0.414654	0.451532	0.477666	0.442563	0.427975	0.424119	0.39126	0.446257	0.470804	0.447604	0.395506	0.420995	0.404639	0.417981	0.420811	0.460669	0.453129	0.467136	0.466342
1510	0.497614	0.484654	0.452699	0.450937	0.433666	0.445003	0.45815	0.456063	0.371738	0.387849	0.369342	0.392127	0.459699	0.44565	0.400056	0.381497	0.394579	0.393203	0.436423	0.456759	0.437784	0.447841	0.466009	0.491134	0.451818	0.439334	0.457106	0.37054	0.452675	0.390777	0.415501	0.4523	0.478323	0.443202	0.42865	0.424897	0.392044	0.447008	0.471476	0.44822	0.396248	0.421726	0.405446	0.418684	0.421538	0.461384	0.453848	0.467796	0.467019
1515	0.498201	0.485207	0.453356	0.451592	0.434267	0.445605	0.458748	0.45666	0.372492	0.388631	0.370106	0.392814	0.460373	0.446505	0.40069	0.382134	0.395478	0.393883	0.437094	0.457414	0.438523	0.448547	0.46662	0.491704	0.452474	0.439936	0.457704	0.371299	0.453439	0.391412	0.416286	0.45298	0.478921	0.443821	0.4293	0.425661	0.392767	0.447685	0.472089	0.44882	0.396972	0.422425	0.406202	0.419333	0.422196	0.462017	0.454503	0.468399	0.467647
1520	0.498812	0.485761	0.454037	0.452259	0.434773	0.446073	0.459247	0.457168	0.373147	0.38933	0.37078	0.393383	0.460913	0.447207	0.401262	0.382726	0.396326	0.394518	0.437711	0.458058	0.43926	0.449266	0.467234	0.492287	0.453148	0.440423	0.458208	0.371964	0.45406	0.391994	0.417019	0.453662	0.479537	0.444368	0.429854	0.4263	0.393438	0.448345	0.472717	0.449315	0.397606	0.423027	0.40688	0.419939	0.422828	0.462646	0.455158	0.46901	0.468261
1525	0.499342	0.486287	0.454661	0.452849	0.43526	0.446508	0.459767	0.457665	0.373767	0.390019	0.371451	0.393956	0.461471	0.447902	0.401883	0.383319	0.397172	0.395136	0.43831	0.458685	0.439991	0.449962	0.467836	0.492815	0.453755	0.440884	0.458716	0.372609	0.454686	0.392601	0.417741	0.454323	0.480097	0.444873	0.4304	0.426941	0.394125	0.448986	0.473285	0.4498	0.398226	0.423644	0.407569	0.420549	0.423462	0.463261	0.455767	0.469568	0.468826
1530	0.49982	0.486758	0.455244	0.453389	0.435725	0.446948	0.460263	0.458136	0.374333	0.39063	0.372093	0.394521	0.46196	0.448557	0.402503	0.383916	0.397994	0.39577	0.438942	0.459284	0.440692	0.450639	0.468437	0.493289	0.454316	0.441337	0.459199	0.373213	0.455259	0.393209	0.418468	0.454962	0.480607	0.445354	0.430911	0.427537	0.394804	0.449622	0.473803	0.450268	0.398798	0.424234	0.408242	0.421161	0.424086	0.46386	0.456336	0.470073	0.469381
1535	0.500293	0.487162	0.455811	0.453919	0.436213	0.447438	0.460789	0.458617	0.374915	0.391256	0.372719	0.395074	0.462425	0.449169	0.403014	0.384447	0.398739	0.396323	0.439486	0.459818	0.441336	0.451236	0.468965	0.493727	0.454865	0.441825	0.459703	0.373817	0.455797	0.393731	0.419113	0.455527	0.481089	0.445857	0.43144	0.428104	0.3954	0.45018	0.474296	0.450764	0.399377	0.424764	0.408842	0.421691	0.424629	0.464392	0.456869	0.47054	0.46989
1540	0.500762	0.487578	0.456319	0.454427	0.436648	0.447867	0.46127	0.459056	0.375474	0.391857	0.373302	0.395585	0.462875	0.449715	0.403523	0.384994	0.39948	0.396862	0.440054	0.460287	0.441904	0.451777	0.469446	0.49417	0.455373	0.442257	0.460163	0.374388	0.456295	0.394259	0.419767	0.456032	0.481553	0.446314	0.431934	0.428631	0.395999	0.450706	0.474772	0.45121	0.399923	0.425277	0.409428	0.422215	0.425145	0.464867	0.457357	0.471003	0.470408
1545	0.501259	0.488052	0.45687	0.454985	0.437045	0.448248	0.461693	0.459454	0.375977	0.392419	0.373851	0.396094	0.463293	0.450233	0.403963	0.385443	0.400116	0.397329	0.440506	0.460782	0.442462	0.452331	0.469948	0.494656	0.455927	0.442647	0.460574	0.374914	0.456763	0.394703	0.420311	0.456556	0.48206	0.446759	0.432375	0.429126	0.396507	0.451206	0.475291	0.45161	0.400425	0.425733	0.409939	0.422674	0.42563	0.465365	0.457883	0.471519	0.470883
1550	0.501681	0.488485	0.457404	0.455492	0.437442	0.448658	0.462127	0.459865	0.376469	0.392971	0.374388	0.396578	0.463705	0.450729	0.404399	0.385885	0.400727	0.39781	0.44096	0.461277	0.442991	0.452831	0.470383	0.495083	0.456448	0.44305	0.460996	0.375428	0.457217	0.395142	0.420844	0.457054	0.482523	0.447197	0.43282	0.429607	0.397004	0.451689	0.475765	0.452023	0.400923	0.42618	0.410435	0.42313	0.426098	0.46583	0.458384	0.471988	0.47132
1555	0.502056	0.488865	0.457892	0.455938	0.437864	0.449049	0.462546	0.460276	0.376975	0.393513	0.374923	0.397077	0.464115	0.451242	0.404869	0.38635	0.401353	0.398299	0.441479	0.461757	0.443498	0.453357	0.470827	0.495461	0.456915	0.443456	0.461411	0.375949	0.457678	0.39561	0.421416	0.457557	0.482938	0.447617	0.433266	0.430093	0.397524	0.452198	0.476188	0.452434	0.401422	0.426644	0.410954	0.423614	0.426583	0.466292	0.458848	0.472402	0.471768
1560	0.502407	0.48924	0.458352	0.456394	0.438245	0.449394	0.462923	0.46066	0.377415	0.394005	0.375412	0.397553	0.464509	0.451717	0.40531	0.386827	0.401967	0.398751	0.441952	0.46217	0.443979	0.45384	0.471274	0.495823	0.457373	0.44382	0.461791	0.376413	0.458113	0.396068	0.42196	0.458005	0.483333	0.448011	0.433666	0.430546	0.398035	0.452654	0.476598	0.452805	0.401873	0.427091	0.411455	0.424065	0.427037	0.466722	0.459282	0.472817	0.47218
1565	0.50281	0.48966	0.458839	0.456882	0.438666	0.449782	0.46335	0.461062	0.377915	0.394526	0.375905	0.398007	0.464901	0.452185	0.405737	0.387285	0.402546	0.399182	0.442383	0.462624	0.444477	0.454328	0.471744	0.496235	0.45786	0.444224	0.462206	0.37691	0.458543	0.396511	0.422465	0.458476	0.483769	0.448443	0.434109	0.430997	0.398523	0.453112	0.477047	0.453215	0.402352	0.427527	0.411938	0.424507	0.427494	0.467184	0.459753	0.473271	0.472596
1570	0.503127	0.490033	0.459278	0.457302	0.43907	0.450166	0.463751	0.461412	0.378373	0.395016	0.376362	0.398414	0.465236	0.452602	0.406148	0.387713	0.403097	0.399603	0.4428	0.463031	0.44496	0.454784	0.472151	0.49658	0.45829	0.444618	0.462581	0.377368	0.458919	0.39693	0.422949	0.458907	0.484146	0.448846	0.434512	0.4314	0.398986	0.453538	0.477435	0.4536	0.402791	0.427925	0.41239	0.424923	0.427919	0.467591	0.460166	0.473668	0.472963
1575	0.503457	0.490369	0.459697	0.457663	0.439443	0.450529	0.464088	0.461732	0.378808	0.395477	0.376795	0.398797	0.465544	0.452992	0.406558	0.388114	0.403606	0.400008	0.443177	0.46344	0.4454	0.455214	0.472569	0.496913	0.45868	0.444986	0.46291	0.377802	0.459268	0.397336	0.423392	0.459327	0.484508	0.449212	0.434876	0.431777	0.399426	0.453944	0.477796	0.453948	0.403203	0.428302	0.412817	0.425322	0.428331	0.468005	0.460552	0.474016	0.473317
1580	0.50385	0.490752	0.460161	0.458101	0.439836	0.450888	0.464435	0.462123	0.379265	0.395963	0.377238	0.399219	0.465888	0.453388	0.40699	0.388543	0.404129	0.400427	0.443606	0.463915	0.445854	0.455692	0.47306	0.497301	0.459131	0.445362	0.463279	0.378252	0.459638	0.397766	0.423868	0.459804	0.484921	0.449608	0.435274	0.432171	0.399887	0.454405	0.478216	0.45432	0.403647	0.428702	0.413262	0.425764	0.428785	0.468488	0.461008	0.474427	0.473728
1585	0.504199	0.491101	0.460578	0.45847	0.440235	0.451232	0.464797	0.462519	0.379693	0.396438	0.377656	0.399611	0.466195	0.453755	0.407383	0.388967	0.404645	0.400866	0.444062	0.464389	0.446292	0.456153	0.473496	0.49765	0.459524	0.445734	0.463658	0.378675	0.459975	0.398175	0.424354	0.460271	0.485293	0.449979	0.43567	0.432535	0.400331	0.454868	0.478587	0.454696	0.404076	0.429075	0.413687	0.4262	0.429223	0.468942	0.461429	0.474785	0.474131
1590	0.50458	0.491476	0.461043	0.458932	0.440626	0.451575	0.465189	0.462918	0.380128	0.3969	0.378075	0.400016	0.466484	0.454112	0.407782	0.389376	0.405128	0.401262	0.444469	0.464727	0.446654	0.45652	0.473806	0.498028	0.459988	0.446101	0.464054	0.379102	0.460298	0.398579	0.424799	0.460623	0.4857	0.450378	0.436078	0.43289	0.400762	0.455239	0.479008	0.455077	0.404505	0.429438	0.414099	0.426589	0.429601	0.469267	0.46183	0.475204	0.474525
1595	0.504997	0.491878	0.461535	0.459429	0.441022	0.452002	0.465605	0.463303	0.380596	0.397404	0.378542	0.400507	0.466856	0.454545	0.408238	0.389839	0.405665	0.401716	0.444919	0.46513	0.447098	0.456891	0.474168	0.498438	0.460482	0.446512	0.464454	0.379569	0.460701	0.399039	0.425292	0.461011	0.486137	0.450818	0.436501	0.433315	0.401247	0.455647	0.47946	0.455483	0.404961	0.42987	0.414572	0.427032	0.430025	0.469649	0.46228	0.475653	0.474958
1600	0.505371	0.492323	0.462036	0.459928	0.441422	0.452439	0.466038	0.463697	0.381059	0.397904	0.378993	0.400949	0.467213	0.45495	0.408694	0.390343	0.406229	0.402239	0.445445	0.465638	0.447614	0.45734	0.474634	0.498847	0.460982	0.44693	0.464868	0.380026	0.461082	0.399518	0.425837	0.461489	0.486577	0.451263	0.436931	0.433719	0.401755	0.456141	0.479914	0.455899	0.405413	0.4303	0.415054	0.42753	0.430504	0.470136	0.462783	0.476125	0.475408
1605	0.505787	0.492747	0.462521	0.460418	0.441848	0.452881	0.466465	0.464123	0.381527	0.398393	0.379462	0.401367	0.467535	0.455326	0.40912	0.390801	0.406746	0.402732	0.445928	0.466088	0.448115	0.457784	0.475093	0.499267	0.461469	0.447364	0.465294	0.380494	0.46143	0.399961	0.426337	0.461936	0.487018	0.451715	0.437371	0.434108	0.402223	0.4566	0.480368	0.456329	0.405876	0.430696	0.415499	0.427985	0.430948	0.470591	0.463253	0.476582	0.475857
1610	0.50616	0.493097	0.462932	0.460795	0.442273	0.453313	0.466868	0.464542	0.381969	0.398862	0.379918	0.401786	0.467853	0.455701	0.40955	0.391232	0.407244	0.403143	0.446357	0.466489	0.448531	0.45816	0.475493	0.499629	0.461864	0.447793	0.465705	0.380943	0.461777	0.400391	0.426801	0.462325	0.487397	0.452127	0.437793	0.434491	0.402675	0.457002	0.480746	0.456749	0.406323	0.431084	0.415932	0.428407	0.431358	0.470991	0.463642	0.476946	0.476259
1615	0.50651	0.493487	0.463336	0.461179	0.44266	0.453688	0.467248	0.464908	0.382401	0.399334	0.380333	0.402174	0.468139	0.456041	0.409916	0.391621	0.407687	0.403518	0.446743	0.466877	0.448938	0.458581	0.47586	0.499999	0.462257	0.448174	0.466078	0.381367	0.46209	0.400768	0.427215	0.462729	0.487778	0.452509	0.438186	0.434838	0.403074	0.4574	0.481128	0.457126	0.406744	0.431429	0.416316	0.428789	0.431749	0.471369	0.464028	0.477333	0.476626
1620	0.506859	0.493889	0.463765	0.461581	0.443044	0.454037	0.467612	0.465261	0.382833	0.399787	0.380744	0.402602	0.468441	0.456389	0.410324	0.39203	0.408164	0.403953	0.44717	0.467289	0.449375	0.459038	0.476263	0.500374	0.462673	0.448541	0.466436	0.381788	0.462415	0.401177	0.427667	0.463164	0.488171	0.452887	0.438568	0.435191	0.403506	0.457833	0.481524	0.457488	0.407156	0.431796	0.416727	0.429203	0.43217	0.471776	0.464435	0.477735	0.477015
1625	0.507176	0.494225	0.464189	0.461962	0.443446	0.454422	0.467988	0.465654	0.383266	0.400241	0.381155	0.402998	0.468761	0.456715	0.410733	0.392454	0.408637	0.404402	0.447603	0.467681	0.449776	0.459453	0.476629	0.500701	0.463075	0.448934	0.466821	0.38221	0.462738	0.401593	0.42812	0.463567	0.48853	0.453277	0.438969	0.435544	0.403941	0.458246	0.481888	0.457877	0.407579	0.432166	0.417135	0.429618	0.43258	0.472155	0.464821	0.478093	0.47739
1630	0.507575	0.4946	0.464643	0.462401	0.443888	0.454857	0.468432	0.466087	0.383737	0.400711	0.3816	0.403448	0.469129	0.457091	0.41114	0.392871	0.409096	0.404838	0.448042	0.46804	0.450163	0.459833	0.477006	0.501087	0.463522	0.449373	0.467259	0.382668	0.46311	0.402006	0.428569	0.463937	0.488939	0.453715	0.439419	0.43594	0.404369	0.458638	0.482305	0.458316	0.408034	0.432558	0.41755	0.430023	0.432971	0.472523	0.46522	0.4785	0.477808
1635	0.507953	0.494978	0.465118	0.462863	0.444381	0.455338	0.468907	0.466529	0.384221	0.401191	0.382072	0.403908	0.469529	0.457482	0.411613	0.393326	0.409594	0.405312	0.44851	0.468471	0.450603	0.460261	0.47744	0.501465	0.463991	0.449859	0.467718	0.383146	0.463505	0.40247	0.429052	0.464366	0.48935	0.454194	0.439885	0.436361	0.404844	0.459081	0.482728	0.458789	0.408503	0.432987	0.418004	0.43048	0.433418	0.472955	0.465667	0.47892	0.478232
1640	0.508351	0.495412	0.465587	0.463348	0.444779	0.45572	0.469274	0.466861	0.384593	0.401599	0.382452	0.404285	0.469816	0.457787	0.412024	0.393752	0.410048	0.405763	0.448943	0.46887	0.451024	0.460664	0.477789	0.501881	0.464467	0.45025	0.468067	0.383522	0.463801	0.402888	0.429496	0.464767	0.489783	0.454616	0.440242	0.436685	0.405275	0.459492	0.483174	0.459159	0.408876	0.433345	0.418403	0.430897	0.433827	0.473329	0.466109	0.47938	0.478647
1645	0.508726	0.495793	0.465972	0.463761	0.445106	0.456073	0.469611	0.467192	0.384971	0.402016	0.382814	0.404673	0.470065	0.45807	0.412411	0.394164	0.410456	0.406191	0.449376	0.469282	0.451457	0.461047	0.47817	0.502259	0.464866	0.45059	0.468401	0.383893	0.464067	0.403288	0.429916	0.465165	0.490164	0.45498	0.440591	0.436983	0.405677	0.459902	0.483563	0.459495	0.409248	0.433678	0.418775	0.431309	0.434226	0.473726	0.466521	0.479777	0.479051
1650	0.509076	0.496135	0.466354	0.464144	0.445422	0.456439	0.469953	0.467535	0.385369	0.40242	0.383174	0.405022	0.470294	0.458328	0.412791	0.394537	0.410835	0.406554	0.449742	0.469654	0.451826	0.461378	0.478529	0.502606	0.465249	0.45093	0.468744	0.384272	0.464311	0.403664	0.430289	0.465516	0.490522	0.455335	0.440952	0.437265	0.406054	0.460258	0.483927	0.459837	0.409625	0.433988	0.419123	0.431681	0.43459	0.474091	0.466899	0.480139	0.479409
1655	0.509384	0.496463	0.466749	0.464523	0.44577	0.456776	0.470329	0.467901	0.385785	0.402808	0.383549	0.405387	0.470551	0.458586	0.413133	0.394909	0.411192	0.406909	0.450104	0.47006	0.452209	0.461739	0.478948	0.502924	0.465636	0.451273	0.469115	0.384667	0.464569	0.404021	0.430648	0.4659	0.490866	0.45569	0.441338	0.437562	0.406411	0.460635	0.48428	0.460194	0.410011	0.434295	0.419455	0.432051	0.43496	0.474504	0.467291	0.480493	0.479744
1660	0.509664	0.496804	0.46714	0.464895	0.446074	0.45712	0.470659	0.468235	0.386103	0.403131	0.383887	0.405707	0.470736	0.458771	0.413474	0.395247	0.411532	0.407243	0.450429	0.470461	0.452548	0.462135	0.479325	0.503234	0.466018	0.451597	0.469447	0.384995	0.464753	0.40436	0.43098	0.466298	0.491203	0.45603	0.441666	0.437798	0.406751	0.461008	0.484626	0.460522	0.410339	0.434557	0.419756	0.432403	0.435329	0.474893	0.467678	0.48085	0.480047
1665	0.510001	0.497133	0.467504	0.465227	0.446396	0.457455	0.470969	0.468559	0.386462	0.4035	0.384245	0.406054	0.470946	0.458996	0.413792	0.395552	0.411823	0.407493	0.450701	0.470779	0.452863	0.462502	0.479663	0.503567	0.466366	0.451925	0.469764	0.385353	0.464971	0.404672	0.431262	0.466641	0.491546	0.456359	0.441997	0.438062	0.407055	0.461327	0.484967	0.460845	0.410691	0.434821	0.420041	0.432706	0.435656	0.475221	0.468003	0.48118	0.480351
1670	0.510339	0.497472	0.467902	0.465628	0.446745	0.457781	0.471303	0.468911	0.386841	0.403897	0.384621	0.406413	0.471206	0.459286	0.414089	0.395808	0.412103	0.407741	0.451	0.471018	0.453153	0.462853	0.479979	0.503905	0.466765	0.452263	0.470107	0.385731	0.465246	0.404948	0.431551	0.466936	0.491904	0.456718	0.442352	0.438371	0.407333	0.461624	0.485335	0.461185	0.411067	0.435097	0.420321	0.432979	0.435942	0.475498	0.468323	0.48155	0.48067
1675	0.510611	0.497739	0.468254	0.465999	0.447063	0.458072	0.471631	0.469244	0.387157	0.404212	0.38493	0.40672	0.471393	0.459461	0.41441	0.396115	0.412405	0.408052	0.451367	0.47125	0.45336	0.463097	0.480212	0.504175	0.467127	0.452567	0.470438	0.386044	0.465427	0.405262	0.431886	0.467173	0.492201	0.457045	0.442678	0.438595	0.407643	0.461905	0.485651	0.461503	0.411386	0.435345	0.420598	0.433285	0.436218	0.475731	0.468625	0.481869	0.480989
1680	0.510895	0.498048	0.468639	0.466382	0.447343	0.458335	0.471927	0.469547	0.38745	0.404523	0.385226	0.407001	0.471602	0.459624	0.414724	0.396437	0.412705	0.408363	0.451727	0.471513	0.453588	0.463408	0.480487	0.504472	0.46751	0.452839	0.470737	0.386338	0.465613	0.405581	0.432216	0.46746	0.492528	0.457353	0.442974	0.438817	0.407955	0.462216	0.485991	0.461788	0.411686	0.435597	0.420873	0.4336	0.436521	0.476	0.468947	0.482215	0.481311
1685	0.511183	0.498282	0.468961	0.466702	0.447633	0.458585	0.472235	0.469861	0.387738	0.404855	0.385516	0.407312	0.471788	0.45979	0.415078	0.396755	0.413032	0.408667	0.452113	0.471785	0.453882	0.463748	0.480821	0.504732	0.467831	0.453109	0.471048	0.386627	0.465789	0.405917	0.432572	0.467767	0.492809	0.45764	0.443278	0.439031	0.408288	0.462549	0.486282	0.462079	0.411992	0.435853	0.421164	0.433933	0.436842	0.476303	0.469244	0.482492	0.481648
1690	0.511526	0.498668	0.469398	0.467148	0.447857	0.458819	0.472486	0.470088	0.387995	0.405131	0.385788	0.407597	0.471934	0.459925	0.415368	0.397045	0.413325	0.408927	0.45243	0.472108	0.454227	0.464111	0.481148	0.505097	0.468273	0.453338	0.471287	0.386892	0.465929	0.406207	0.432878	0.468109	0.493197	0.457941	0.443523	0.439216	0.40858	0.462883	0.486685	0.462312	0.41225	0.436068	0.421416	0.434238	0.437158	0.476628	0.469628	0.482908	0.481978
1695	0.511834	0.498988	0.469745	0.467512	0.448148	0.459114	0.472812	0.470417	0.388289	0.405461	0.386132	0.407984	0.472147	0.460148	0.415722	0.397366	0.413645	0.409236	0.452789	0.472354	0.454417	0.46432	0.481419	0.505411	0.468628	0.453631	0.471614	0.387211	0.466148	0.406544	0.433217	0.468337	0.493523	0.458258	0.443839	0.439476	0.408911	0.463154	0.48702	0.462623	0.412575	0.436346	0.42172	0.434558	0.43744	0.476886	0.469933	0.48325	0.482312
1700	0.512059	0.499217	0.469962	0.46775	0.448454	0.459446	0.473129	0.470723	0.388605	0.405799	0.386457	0.408322	0.47235	0.46035	0.415983	0.397675	0.413925	0.409503	0.453084	0.472618	0.454627	0.464523	0.481639	0.505638	0.468856	0.45395	0.471926	0.387531	0.46635	0.406829	0.433505	0.468571	0.493746	0.45855	0.444153	0.439719	0.409194	0.463408	0.487247	0.462938	0.412896	0.43659	0.421983	0.43484	0.4377	0.477129	0.470184	0.483483	0.482571
1705	0.51229	0.499475	0.470221	0.468028	0.448718	0.459732	0.473367	0.470962	0.388876	0.406073	0.386716	0.408591	0.472482	0.46045	0.416221	0.39796	0.41414	0.409705	0.453304	0.472873	0.454873	0.464798	0.481887	0.505882	0.469125	0.454225	0.472165	0.387796	0.466466	0.407091	0.433722	0.468835	0.493995	0.458826	0.444402	0.439883	0.40944	0.463658	0.487504	0.463195	0.413157	0.436778	0.422193	0.435089	0.437963	0.47738	0.47045	0.483751	0.482797
1710	0.512498	0.499721	0.470481	0.468258	0.449	0.460051	0.473641	0.471235	0.389136	0.406364	0.386988	0.40891	0.47268	0.460575	0.416494	0.398212	0.414342	0.409921	0.453529	0.473068	0.455064	0.465057	0.482149	0.506109	0.46937	0.454526	0.472438	0.388062	0.466627	0.407353	0.433935	0.469062	0.494233	0.459103	0.444671	0.440081	0.409683	0.463884	0.48774	0.463482	0.413431	0.43699	0.422406	0.435326	0.438208	0.477608	0.470663	0.483989	0.483013
1715	0.512604	0.499834	0.470658	0.468394	0.449138	0.460218	0.473816	0.471395	0.389281	0.406522	0.387154	0.40912	0.472731	0.460566	0.416609	0.398317	0.414405	0.410003	0.45363	0.473086	0.455145	0.465195	0.482298	0.506219	0.469526	0.454678	0.472605	0.388217	0.466649	0.407463	0.434017	0.469141	0.494365	0.45925	0.44483	0.44015	0.409777	0.463971	0.487873	0.463642	0.413588	0.437056	0.422474	0.43541	0.438302	0.477692	0.47074	0.484114	0.483117
1720	0.512657	0.499893	0.470789	0.468501	0.449191	0.460226	0.473895	0.47145	0.389336	0.406598	0.387229	0.409217	0.472633	0.460395	0.416674	0.398413	0.414436	0.410033	0.453758	0.473018	0.45512	0.465168	0.482299	0.506275	0.469645	0.454708	0.472673	0.388283	0.466514	0.407543	0.434097	0.469093	0.494446	0.459306	0.444894	0.440086	0.409841	0.463981	0.48796	0.463691	0.413653	0.437029	0.422479	0.435466	0.438318	0.477659	0.47076	0.484197	0.483208
1725	0.512585	0.499834	0.470793	0.468512	0.44924	0.460311	0.473925	0.471459	0.389355	0.406651	0.387261	0.409251	0.472488	0.460198	0.416736	0.39847	0.414445	0.410074	0.453811	0.47288	0.455	0.465111	0.48222	0.50621	0.469652	0.454776	0.472692	0.388308	0.466343	0.407603	0.434128	0.468996	0.494404	0.459354	0.444913	0.439982	0.409884	0.463934	0.487931	0.463734	0.413682	0.436973	0.422462	0.435474	0.438299	0.47755	0.470696	0.484173	0.483198
1730	0.512596	0.499879	0.470823	0.468612	0.449267	0.460385	0.473862	0.471411	0.389347	0.40665	0.387236	0.409214	0.472357	0.45998	0.416832	0.398556	0.414487	0.41016	0.453868	0.472799	0.454912	0.465102	0.482197	0.506238	0.469717	0.454826	0.472636	0.388292	0.466168	0.407694	0.434177	0.46895	0.494433	0.459421	0.444873	0.439858	0.409958	0.463923	0.487978	0.463731	0.413661	0.436931	0.422464	0.435514	0.438322	0.477498	0.470705	0.484245	0.483232
1735	0.512559	0.499953	0.470821	0.468652	0.449339	0.460407	0.47383	0.471378	0.389353	0.406655	0.387214	0.409218	0.472208	0.459767	0.416905	0.398648	0.414521	0.410264	0.453886	0.472812	0.454915	0.465126	0.482237	0.506256	0.469736	0.454873	0.472604	0.388283	0.465988	0.407776	0.434203	0.468969	0.494444	0.459466	0.444853	0.43973	0.410025	0.463941	0.487996	0.463738	0.41365	0.436882	0.42246	0.435563	0.438373	0.477524	0.470732	0.484302	0.483222
1740	0.512471	0.499985	0.470751	0.468667	0.449441	0.460498	0.47389	0.471421	0.389395	0.406704	0.387251	0.409254	0.472099	0.459598	0.416917	0.398686	0.414511	0.410356	0.453927	0.472853	0.454896	0.46514	0.482267	0.506228	0.469709	0.454969	0.472655	0.388323	0.465849	0.407801	0.434219	0.468996	0.494402	0.459535	0.444902	0.43965	0.410038	0.463973	0.487968	0.463812	0.413693	0.436825	0.422428	0.435596	0.438399	0.47756	0.47076	0.484326	0.483199
1745	0.512334	0.49992	0.470655	0.468609	0.449531	0.460623	0.473937	0.471452	0.38946	0.40679	0.387282	0.409296	0.471978	0.459388	0.416916	0.398715	0.414457	0.410388	0.453982	0.472821	0.454801	0.465016	0.482191	0.506127	0.469632	0.455077	0.472694	0.388371	0.465683	0.407815	0.43422	0.468919	0.494303	0.459588	0.444949	0.439549	0.410029	0.46394	0.48788	0.463886	0.413746	0.436749	0.422369	0.435609	0.438367	0.477506	0.470715	0.484265	0.483158
1750	0.512368	0.499981	0.470716	0.46867	0.449592	0.460652	0.473933	0.471451	0.38948	0.406807	0.38726	0.409287	0.471789	0.45911	0.416944	0.398771	0.414413	0.410414	0.453974	0.47278	0.454709	0.464936	0.482139	0.506174	0.469693	0.455122	0.472692	0.38837	0.46545	0.407858	0.434193	0.468858	0.494355	0.459638	0.444954	0.439386	0.410043	0.463896	0.487934	0.463907	0.413749	0.436654	0.422309	0.435617	0.438358	0.477459	0.470725	0.484326	0.483171
1755	0.512345	0.500004	0.470734	0.468636	0.449716	0.460746	0.473989	0.471503	0.389548	0.406836	0.387259	0.409326	0.471642	0.458876	0.417013	0.398872	0.414406	0.410482	0.454049	0.472797	0.4547	0.464897	0.482134	0.506174	0.469685	0.455231	0.472746	0.388403	0.465259	0.407942	0.434228	0.468847	0.494361	0.459699	0.445013	0.439259	0.410097	0.463914	0.48793	0.463988	0.413786	0.436601	0.422292	0.435683	0.438394	0.477465	0.470716	0.48432	0.483197
1760	0.512269	0.5	0.470714	0.468603	0.449834	0.460868	0.474062	0.471568	0.389621	0.406909	0.387271	0.409374	0.471576	0.458713	0.417128	0.399006	0.414408	0.410578	0.454122	0.472775	0.454666	0.464927	0.482168	0.506135	0.469659	0.455351	0.472815	0.388446	0.465145	0.408067	0.434265	0.468851	0.494328	0.459769	0.445083	0.439187	0.410181	0.463942	0.487897	0.464083	0.413842	0.436606	0.422314	0.435758	0.438459	0.477472	0.470689	0.484302	0.483196
1765	0.512329	0.500114	0.470771	0.468639	0.450026	0.461046	0.474201	0.471701	0.389753	0.407038	0.387352	0.409508	0.471569	0.458618	0.417254	0.399173	0.414478	0.410751	0.454252	0.472778	0.454627	0.464931	0.482228	0.506222	0.469705	0.455536	0.472951	0.388552	0.465094	0.408213	0.434365	0.468854	0.494405	0.459904	0.445218	0.43918	0.410302	0.463987	0.487964	0.464244	0.413961	0.436653	0.422381	0.435864	0.438534	0.477503	0.470708	0.484377	0.483291
1770	0.512468	0.500292	0.470855	0.468716	0.450298	0.461289	0.474417	0.471901	0.38997	0.407284	0.387502	0.409643	0.471573	0.458536	0.417389	0.399354	0.414582	0.41092	0.454387	0.47286	0.454649	0.464986	0.482322	0.50638	0.469786	0.455794	0.473159	0.388736	0.465055	0.408371	0.434485	0.468923	0.494538	0.460101	0.445429	0.439204	0.410442	0.464078	0.488083	0.464476	0.414164	0.436713	0.422465	0.435997	0.438647	0.477591	0.470788	0.484504	0.483428
1775	0.512577	0.500515	0.470945	0.468803	0.450506	0.461505	0.474563	0.472068	0.39013	0.407459	0.387629	0.409806	0.471592	0.458439	0.417532	0.399489	0.414633	0.411045	0.454456	0.472996	0.454708	0.46507	0.482484	0.506546	0.469874	0.456005	0.473315	0.38888	0.465016	0.40851	0.434545	0.469033	0.494679	0.460271	0.445587	0.43922	0.410551	0.464174	0.48821	0.46466	0.414322	0.436763	0.422523	0.436118	0.438772	0.47774	0.470899	0.484659	0.483517
1780	0.512813	0.500799	0.471148	0.469038	0.450658	0.461655	0.474686	0.472163	0.390242	0.407536	0.387718	0.409912	0.471563	0.458323	0.417747	0.399728	0.414782	0.411208	0.454596	0.473125	0.454834	0.465213	0.482653	0.506806	0.470093	0.456156	0.473425	0.38898	0.464943	0.408737	0.434689	0.469169	0.49492	0.46045	0.445697	0.439201	0.410752	0.464312	0.488449	0.46479	0.414415	0.43684	0.422645	0.436299	0.438953	0.477889	0.471081	0.484919	0.483704
1785	0.513021	0.501046	0.471339	0.469232	0.45093	0.461933	0.474936	0.472391	0.390473	0.407731	0.387909	0.410126	0.471651	0.458349	0.417997	0.399991	0.415007	0.411463	0.454847	0.473315	0.455052	0.465437	0.48292	0.507034	0.470286	0.456432	0.473663	0.389191	0.465	0.408994	0.434927	0.469376	0.495135	0.460698	0.445933	0.439303	0.410998	0.464533	0.48866	0.465047	0.414626	0.436997	0.422836	0.436538	0.439185	0.478117	0.471273	0.485139	0.483934
1790	0.513277	0.501342	0.47155	0.469425	0.451265	0.462272	0.475237	0.472696	0.390715	0.407996	0.38813	0.410352	0.471798	0.458439	0.418301	0.400296	0.415294	0.411744	0.455132	0.473426	0.455193	0.465582	0.483047	0.50731	0.470487	0.456769	0.473966	0.389422	0.465119	0.409299	0.435213	0.469504	0.49539	0.460987	0.446216	0.439456	0.411297	0.464713	0.488899	0.465367	0.414884	0.437209	0.423082	0.436789	0.439401	0.478237	0.471425	0.485384	0.484205
1795	0.513508	0.501641	0.47181	0.469673	0.451633	0.46263	0.475524	0.473018	0.390985	0.408316	0.388352	0.410576	0.471919	0.45853	0.41856	0.400567	0.415517	0.411991	0.455387	0.473713	0.455507	0.465898	0.483344	0.507575	0.470742	0.457132	0.474271	0.389668	0.465225	0.409564	0.435452	0.469805	0.495653	0.461312	0.446509	0.4396	0.411548	0.464999	0.489158	0.465701	0.415168	0.437394	0.423294	0.437057	0.439685	0.478528	0.471693	0.485657	0.484448
1800	0.51378	0.501945	0.47205	0.469938	0.451977	0.463004	0.475823	0.473336	0.391281	0.408645	0.388604	0.410845	0.472069	0.458658	0.418888	0.400893	0.415829	0.412305	0.455696	0.474053	0.455801	0.466235	0.483683	0.507862	0.470994	0.45749	0.474579	0.389942	0.465363	0.40989	0.435762	0.470144	0.495925	0.461639	0.446813	0.439777	0.41187	0.465328	0.489428	0.466035	0.415467	0.437627	0.423567	0.437382	0.440017	0.478868	0.471996	0.485942	0.484738
1805	0.51409	0.50227	0.472319	0.47023	0.452364	0.463389	0.476198	0.473715	0.391617	0.409024	0.388908	0.411165	0.472291	0.458861	0.419193	0.401199	0.416176	0.412631	0.45599	0.474417	0.456119	0.466608	0.484044	0.50818	0.471274	0.457877	0.474956	0.390263	0.465576	0.410196	0.436083	0.470513	0.496226	0.461994	0.447176	0.44002	0.412189	0.465672	0.489727	0.466416	0.415816	0.437886	0.423857	0.4377	0.440354	0.479231	0.472323	0.48625	0.48504
1810	0.514479	0.502641	0.47268	0.470622	0.452709	0.463764	0.476554	0.474021	0.39194	0.409362	0.389212	0.411505	0.472512	0.459052	0.419537	0.401523	0.416495	0.412961	0.456236	0.474847	0.456528	0.467013	0.484453	0.50856	0.471651	0.458237	0.475287	0.390576	0.465782	0.41053	0.436365	0.47093	0.4966	0.462365	0.447505	0.440258	0.412518	0.466032	0.490106	0.466762	0.416134	0.438156	0.424152	0.438036	0.44073	0.47965	0.472735	0.486632	0.485357
1815	0.51479	0.502944	0.47298	0.470924	0.453024	0.464104	0.476836	0.474317	0.392185	0.409651	0.389433	0.411748	0.472643	0.459137	0.419883	0.40181	0.416735	0.413221	0.456341	0.47523	0.456834	0.467362	0.484808	0.508867	0.471952	0.458564	0.475576	0.390809	0.46589	0.410846	0.436538	0.471296	0.496905	0.462684	0.447779	0.440404	0.412809	0.466311	0.490409	0.46707	0.416397	0.438368	0.424391	0.438316	0.441071	0.480019	0.473077	0.486934	0.485565
1820	0.515156	0.503299	0.473287	0.471255	0.453312	0.464432	0.477115	0.474586	0.392408	0.409939	0.389651	0.411976	0.472716	0.459212	0.420158	0.402085	0.416909	0.413399	0.456402	0.475555	0.457125	0.467703	0.485165	0.509227	0.472271	0.458872	0.475851	0.39103	0.465964	0.411122	0.436655	0.471629	0.497247	0.463	0.448036	0.440526	0.413051	0.466553	0.490749	0.467361	0.416646	0.438543	0.424591	0.43855	0.441375	0.48036	0.473405	0.487277	0.485779
1825	0.515531	0.50368	0.473622	0.471569	0.453712	0.464848	0.4775	0.474892	0.392681	0.410278	0.389878	0.412222	0.472872	0.459332	0.420544	0.402432	0.417164	0.413663	0.456497	0.475942	0.457497	0.468067	0.485585	0.509605	0.472595	0.45928	0.476196	0.39128	0.466102	0.411488	0.43683	0.472004	0.497611	0.463376	0.448358	0.440694	0.41338	0.466835	0.4911	0.467738	0.416933	0.438795	0.424868	0.438854	0.441746	0.480764	0.473755	0.487624	0.486014
1830	0.51559	0.503734	0.473659	0.471581	0.453846	0.464984	0.477633	0.475	0.392767	0.410367	0.389935	0.412281	0.47293	0.459369	0.420615	0.402472	0.417184	0.413681	0.456458	0.476024	0.457573	0.468123	0.485669	0.509662	0.47262	0.459415	0.476316	0.391351	0.466149	0.411544	0.436821	0.472073	0.497661	0.46347	0.448467	0.440745	0.413424	0.466868	0.491141	0.467866	0.417017	0.438847	0.42491	0.438892	0.441808	0.480846	0.473802	0.487657	0.486024
1835	0.515906	0.504124	0.473956	0.471915	0.454064	0.465209	0.477882	0.47518	0.392912	0.410587	0.390119	0.412504	0.473033	0.459397	0.420869	0.402763	0.417388	0.413971	0.456812	0.476249	0.457728	0.468347	0.486006	0.510015	0.472936	0.459637	0.476531	0.391515	0.466215	0.411816	0.4371	0.472298	0.497995	0.46373	0.448658	0.44085	0.413673	0.467136	0.491475	0.468084	0.417199	0.439016	0.425104	0.439173	0.442057	0.481128	0.474082	0.48802	0.486359
1840	0.516431	0.504742	0.474493	0.472387	0.454516	0.465629	0.478351	0.475653	0.393263	0.410931	0.390428	0.412826	0.473213	0.459527	0.421205	0.403125	0.417681	0.414415	0.457534	0.47652	0.457877	0.468528	0.486302	0.510586	0.47344	0.460073	0.477002	0.391846	0.46637	0.412165	0.437607	0.472524	0.498555	0.464178	0.449089	0.441056	0.414004	0.467528	0.492013	0.468537	0.417569	0.439268	0.425384	0.439596	0.442345	0.481411	0.474454	0.488565	0.486982
1845	0.516887	0.505199	0.474863	0.472734	0.454988	0.466066	0.478809	0.476151	0.393598	0.411282	0.390735	0.413149	0.473513	0.459711	0.421589	0.403621	0.41811	0.41505	0.458441	0.476897	0.458125	0.468804	0.486653	0.511043	0.473799	0.460527	0.47748	0.392167	0.466612	0.412605	0.438275	0.47285	0.498983	0.464596	0.44952	0.44132	0.41444	0.468047	0.492421	0.469004	0.417942	0.439609	0.425758	0.440137	0.442728	0.481775	0.474816	0.488966	0.487664
1850	0.517056	0.505305	0.474941	0.472806	0.455268	0.466274	0.478968	0.476372	0.39368	0.411383	0.390744	0.413265	0.473512	0.459573	0.421776	0.403854	0.41821	0.415433	0.45899	0.477054	0.458124	0.468872	0.486794	0.511181	0.473873	0.460771	0.47767	0.392212	0.466542	0.412815	0.4386	0.472963	0.499101	0.464783	0.449673	0.441276	0.414613	0.468305	0.492527	0.46922	0.418045	0.439679	0.425853	0.440418	0.442889	0.481924	0.47493	0.489055	0.488023
1855	0.517034	0.50531	0.474911	0.472784	0.455435	0.466403	0.479019	0.476464	0.393603	0.411266	0.390538	0.413215	0.47338	0.459101	0.421692	0.403801	0.417814	0.415398	0.459109	0.47694	0.457804	0.468616	0.486742	0.511172	0.473848	0.460919	0.477741	0.392071	0.46624	0.412746	0.438461	0.472778	0.499085	0.464874	0.449695	0.441006	0.414436	0.468222	0.49251	0.46933	0.417968	0.439493	0.425602	0.440385	0.442762	0.481841	0.474862	0.489047	0.488071
1860	0.516609	0.50503	0.474413	0.472286	0.455267	0.466281	0.47872	0.476196	0.393048	0.410634	0.389813	0.412736	0.472671	0.45793	0.421355	0.403471	0.416913	0.415045	0.458709	0.476374	0.456996	0.467886	0.486284	0.51082	0.47335	0.460774	0.477458	0.391431	0.465301	0.412413	0.437811	0.47213	0.498684	0.464612	0.449321	0.440138	0.413913	0.467656	0.492085	0.469116	0.417423	0.438857	0.424917	0.439977	0.442272	0.481329	0.47433	0.488658	0.487659
1865	0.515628	0.504275	0.473191	0.47123	0.454425	0.465594	0.477564	0.475081	0.391529	0.40906	0.388086	0.411379	0.470867	0.455449	0.420279	0.402393	0.414866	0.413868	0.457341	0.475156	0.455357	0.466389	0.485155	0.509952	0.47221	0.460009	0.476322	0.389808	0.463158	0.411336	0.436103	0.470772	0.497698	0.463749	0.448058	0.438134	0.412513	0.466295	0.491081	0.468166	0.415939	0.437247	0.423247	0.438792	0.441054	0.480155	0.473193	0.487753	0.486484
1870	0.513962	0.502966	0.471286	0.469525	0.45323	0.464501	0.475989	0.473589	0.389398	0.406822	0.385657	0.409469	0.468293	0.451958	0.418509	0.400773	0.411743	0.412091	0.455612	0.47317	0.45273	0.46394	0.483277	0.508464	0.470405	0.458865	0.474789	0.387528	0.460126	0.409641	0.433678	0.468555	0.496071	0.462419	0.446325	0.435303	0.410342	0.464241	0.489435	0.466827	0.413867	0.434883	0.420746	0.437016	0.439098	0.478224	0.471348	0.486245	0.484787
1875	0.51172	0.501216	0.468846	0.467205	0.451864	0.463064	0.474165	0.471919	0.386892	0.404083	0.38277	0.407209	0.465257	0.44779	0.416294	0.398778	0.40781	0.409913	0.453747	0.4705	0.449358	0.460783	0.480791	0.506468	0.468025	0.457464	0.473042	0.384831	0.456523	0.407536	0.430778	0.465641	0.493927	0.460711	0.444325	0.431939	0.407627	0.461677	0.487247	0.465253	0.411416	0.43203	0.417668	0.43483	0.436589	0.475646	0.468852	0.48421	0.482733
1880	0.508457	0.498477	0.465238	0.463703	0.44951	0.460706	0.471192	0.469176	0.38296	0.399829	0.378303	0.403663	0.460966	0.441896	0.413119	0.395717	0.402237	0.40659	0.450654	0.46668	0.444561	0.456323	0.477299	0.503467	0.46447	0.455108	0.470184	0.380632	0.451431	0.404418	0.426446	0.461502	0.490724	0.457973	0.441109	0.427055	0.403691	0.457886	0.483969	0.462646	0.407567	0.427925	0.413242	0.431542	0.43296	0.471989	0.465191	0.48109	0.479556
1885	0.503822	0.494462	0.459988	0.458669	0.445555	0.456996	0.466487	0.464681	0.377014	0.393421	0.371788	0.398357	0.455048	0.433773	0.408375	0.39098	0.394358	0.401563	0.445726	0.461128	0.437669	0.450024	0.472289	0.499142	0.459328	0.451275	0.465584	0.374401	0.44441	0.399677	0.420042	0.455576	0.486091	0.45374	0.436061	0.420203	0.397904	0.452293	0.479235	0.45843	0.401726	0.422044	0.406871	0.426552	0.427627	0.466708	0.459898	0.476565	0.474774
1890	0.497704	0.489077	0.453081	0.452049	0.440167	0.451889	0.460292	0.458746	0.369234	0.385113	0.363466	0.391343	0.447302	0.42366	0.402083	0.384658	0.384449	0.394831	0.439128	0.453813	0.428907	0.442098	0.465793	0.493391	0.452565	0.446028	0.459519	0.36635	0.435481	0.39337	0.411789	0.447955	0.479954	0.448035	0.429424	0.411476	0.390397	0.445013	0.472978	0.452773	0.39414	0.414426	0.398713	0.41992	0.420663	0.459803	0.452931	0.470563	0.468416
1895	0.490373	0.482509	0.444845	0.444144	0.433542	0.445506	0.452849	0.451512	0.359874	0.375117	0.35371	0.382678	0.437629	0.411853	0.394313	0.376842	0.372956	0.386457	0.430967	0.444968	0.418776	0.432872	0.457914	0.486441	0.444495	0.439524	0.452181	0.356792	0.424741	0.385578	0.401961	0.43892	0.472576	0.441064	0.421412	0.401064	0.38137	0.436269	0.465468	0.445852	0.385053	0.405159	0.388991	0.411773	0.412249	0.451441	0.444556	0.463327	0.46067
1900	0.482963	0.475783	0.436659	0.436229	0.427046	0.439211	0.445733	0.444611	0.3508	0.365492	0.344518	0.374296	0.42802	0.400575	0.386464	0.369014	0.361954	0.377961	0.422749	0.436144	0.408943	0.423912	0.45001	0.479373	0.436444	0.433129	0.445172	0.347659	0.414297	0.377739	0.392351	0.430028	0.465135	0.434162	0.413714	0.391038	0.372477	0.427602	0.457909	0.43915	0.376355	0.396018	0.379502	0.403593	0.403884	0.443077	0.436186	0.456006	0.452856
1905	0.476873	0.470175	0.430078	0.429774	0.421981	0.43419	0.440177	0.439229	0.343779	0.358064	0.337507	0.367896	0.420359	0.391701	0.380153	0.362737	0.353362	0.371207	0.416376	0.428772	0.400864	0.416514	0.443386	0.473524	0.429926	0.428086	0.439703	0.340643	0.40603	0.371445	0.384869	0.422643	0.459042	0.428648	0.407729	0.383189	0.365418	0.420554	0.451725	0.433894	0.369645	0.388737	0.371988	0.39701	0.397044	0.436079	0.429273	0.449975	0.446625
1910	0.47326	0.466863	0.426314	0.426051	0.419005	0.431231	0.436823	0.436063	0.340016	0.354144	0.333709	0.364585	0.416024	0.386466	0.376391	0.358929	0.348173	0.367194	0.412511	0.42435	0.395851	0.411966	0.439464	0.470062	0.426183	0.425118	0.436443	0.336862	0.401245	0.36766	0.380342	0.418158	0.455479	0.425429	0.404301	0.378733	0.361164	0.416276	0.448122	0.430781	0.365983	0.384452	0.36749	0.393045	0.392909	0.431907	0.425201	0.446457	0.442886
1915	0.471779	0.465461	0.424978	0.424723	0.417723	0.429893	0.435323	0.434673	0.338943	0.353037	0.3325	0.363782	0.414498	0.384209	0.374881	0.357245	0.345728	0.365509	0.410744	0.422292	0.393334	0.409663	0.43768	0.46862	0.424851	0.423808	0.434998	0.335721	0.399354	0.366063	0.378236	0.415978	0.454073	0.424113	0.402979	0.377069	0.359284	0.414233	0.446735	0.429403	0.364788	0.382708	0.365515	0.39129	0.39102	0.429986	0.423508	0.445092	0.441261
1920	0.471823	0.46553	0.425431	0.425088	0.417823	0.429934	0.435279	0.434698	0.339661	0.35379	0.332963	0.364554	0.41486	0.384107	0.375026	0.357252	0.345422	0.365656	0.410853	0.421934	0.39265	0.409061	0.437518	0.468676	0.42526	0.423878	0.434989	0.336312	0.399483	0.366139	0.378138	0.415497	0.454261	0.424281	0.403213	0.37731	0.359233	0.413949	0.446968	0.429433	0.365278	0.382811	0.365452	0.391266	0.390818	0.429726	0.423511	0.445309	0.441338
1925	0.472703	0.466387	0.426622	0.42616	0.418606	0.430632	0.436007	0.435458	0.34108	0.355318	0.3342	0.365958	0.416078	0.385084	0.376052	0.358156	0.346346	0.366804	0.412006	0.42258	0.392997	0.409386	0.438137	0.469545	0.426391	0.424619	0.435733	0.33764	0.400581	0.367104	0.379176	0.415983	0.455238	0.425133	0.404182	0.378454	0.360185	0.414657	0.447968	0.430176	0.366514	0.383842	0.366409	0.392199	0.391543	0.430359	0.42437	0.446274	0.442355
1930	0.473889	0.467486	0.42805	0.427485	0.419766	0.431734	0.437158	0.436594	0.342794	0.357281	0.335831	0.367667	0.417794	0.38669	0.377524	0.359581	0.347941	0.368388	0.413573	0.423891	0.394106	0.41038	0.439299	0.470687	0.427767	0.42575	0.436876	0.339313	0.402242	0.368552	0.380757	0.417135	0.456475	0.426328	0.405516	0.380105	0.361682	0.415948	0.449227	0.431313	0.368125	0.385397	0.367934	0.393642	0.392844	0.431595	0.425688	0.447485	0.443731
1935	0.47548	0.468963	0.429764	0.429106	0.421256	0.433114	0.438677	0.438074	0.344764	0.359444	0.337714	0.369545	0.419749	0.388649	0.379195	0.361264	0.349968	0.370174	0.415351	0.425631	0.395733	0.411919	0.44091	0.472221	0.429435	0.427185	0.438375	0.341239	0.404199	0.37023	0.38266	0.418775	0.458069	0.427825	0.407171	0.382037	0.363476	0.417633	0.450828	0.43278	0.369999	0.387214	0.369769	0.39536	0.394502	0.43327	0.427368	0.449034	0.445415
1940	0.477377	0.470667	0.431715	0.430953	0.423111	0.434847	0.440681	0.43999	0.347026	0.361906	0.339931	0.371669	0.42198	0.39104	0.381072	0.363128	0.352326	0.372159	0.417384	0.427675	0.397777	0.413858	0.442819	0.474022	0.431334	0.428979	0.440336	0.343479	0.40651	0.3721	0.384855	0.420766	0.459919	0.429637	0.409232	0.384317	0.365509	0.419639	0.452678	0.434657	0.372213	0.389305	0.371892	0.397315	0.396433	0.435247	0.429314	0.45081	0.447381
1945	0.479377	0.472507	0.433777	0.432917	0.424914	0.436546	0.442631	0.441954	0.349225	0.36434	0.342147	0.373647	0.424072	0.393434	0.383026	0.365136	0.354963	0.374273	0.419552	0.429954	0.400203	0.416098	0.44491	0.475942	0.433347	0.43073	0.442292	0.345686	0.408753	0.374081	0.387257	0.423026	0.461887	0.431459	0.41127	0.386551	0.367708	0.421868	0.454645	0.436511	0.374417	0.391417	0.37414	0.399417	0.398554	0.437432	0.431435	0.452712	0.449465
1950	0.481459	0.474479	0.435991	0.435053	0.426956	0.438519	0.444844	0.444121	0.351627	0.366979	0.344593	0.375877	0.426434	0.396176	0.385226	0.367398	0.357977	0.376607	0.422007	0.432473	0.402897	0.41858	0.447182	0.477969	0.435522	0.432737	0.444483	0.34811	0.411305	0.376312	0.389992	0.425526	0.463976	0.433509	0.413531	0.389068	0.3702	0.424353	0.456746	0.43861	0.37683	0.393808	0.376694	0.401776	0.400919	0.439828	0.433763	0.454766	0.451733
1955	0.483776	0.476705	0.438446	0.437499	0.428949	0.440482	0.447039	0.44624	0.354038	0.369622	0.34712	0.378133	0.428769	0.399009	0.387497	0.369728	0.361101	0.379041	0.424561	0.434929	0.405578	0.421034	0.449452	0.48024	0.437973	0.434715	0.44664	0.350579	0.413889	0.378612	0.392831	0.427981	0.466309	0.435643	0.415772	0.391633	0.372775	0.426841	0.459107	0.440677	0.379255	0.396251	0.379334	0.404179	0.403297	0.44219	0.436214	0.457102	0.454169
1960	0.486028	0.478892	0.440846	0.439854	0.431117	0.442602	0.449449	0.448586	0.356582	0.372383	0.349818	0.380516	0.431264	0.402001	0.389842	0.372107	0.364335	0.381575	0.427244	0.437448	0.408387	0.423643	0.451814	0.48246	0.44035	0.436859	0.449017	0.3532	0.416633	0.380974	0.39579	0.430545	0.468589	0.437857	0.418206	0.394361	0.375428	0.429445	0.461405	0.442938	0.381842	0.398804	0.382071	0.40666	0.40576	0.444631	0.438651	0.459373	0.456636
1965	0.488266	0.481004	0.44321	0.442159	0.433189	0.444626	0.451791	0.450852	0.359032	0.375038	0.35246	0.382869	0.433718	0.404979	0.39216	0.374504	0.367587	0.384068	0.429886	0.440129	0.411313	0.426445	0.454304	0.484635	0.442684	0.438907	0.451321	0.355746	0.419349	0.383332	0.398737	0.433287	0.470827	0.439991	0.420558	0.397053	0.378084	0.432154	0.46366	0.445114	0.384345	0.40134	0.384807	0.40917	0.40831	0.447216	0.441144	0.461581	0.459076
1970	0.490606	0.483136	0.445617	0.444494	0.435157	0.446589	0.454059	0.453056	0.361441	0.377614	0.355014	0.385105	0.436087	0.407906	0.39442	0.376837	0.370751	0.386499	0.432368	0.442743	0.414256	0.429217	0.456728	0.486871	0.445055	0.440873	0.453557	0.358228	0.421996	0.385628	0.40156	0.43598	0.473119	0.44208	0.422852	0.399669	0.380669	0.434776	0.465963	0.447215	0.386781	0.403812	0.387478	0.411592	0.410804	0.449735	0.443618	0.463815	0.461487
1975	0.493092	0.485357	0.44813	0.446955	0.437284	0.448663	0.456471	0.455409	0.363988	0.38033	0.357704	0.387477	0.438554	0.410941	0.39676	0.379198	0.373963	0.38893	0.434867	0.445405	0.417252	0.432029	0.45917	0.489224	0.447542	0.442974	0.45594	0.360846	0.424747	0.387979	0.404415	0.438717	0.475526	0.444301	0.425289	0.402399	0.383307	0.437433	0.468383	0.449457	0.389358	0.406363	0.390215	0.414057	0.413348	0.452288	0.44618	0.466156	0.463979
1980	0.495506	0.487509	0.450569	0.449353	0.439454	0.450781	0.458896	0.457744	0.366495	0.38304	0.360384	0.389874	0.440991	0.413931	0.399154	0.38157	0.377207	0.391376	0.437403	0.448103	0.420201	0.434846	0.461605	0.491508	0.449961	0.445118	0.45832	0.363439	0.427461	0.390362	0.407305	0.441474	0.477861	0.446529	0.427712	0.405102	0.385977	0.440117	0.470734	0.451719	0.391915	0.408911	0.392965	0.416557	0.415918	0.454854	0.448728	0.468431	0.466454
1985	0.498087	0.489892	0.453205	0.451945	0.441697	0.453001	0.461418	0.460204	0.369057	0.385828	0.363133	0.392348	0.443475	0.417006	0.401659	0.384093	0.380596	0.393942	0.440093	0.450793	0.423184	0.437692	0.464105	0.49399	0.452575	0.447349	0.460811	0.366095	0.430241	0.392876	0.410345	0.444242	0.480395	0.448881	0.430226	0.407872	0.388783	0.442859	0.473282	0.45408	0.394556	0.411558	0.395839	0.41916	0.418559	0.457449	0.451369	0.470919	0.46909
1990	0.500589	0.492246	0.455781	0.454465	0.443945	0.455216	0.46393	0.462681	0.371613	0.388601	0.365869	0.394844	0.445962	0.420079	0.40402	0.386486	0.383796	0.396337	0.442574	0.453448	0.426122	0.440511	0.466597	0.496418	0.455123	0.44958	0.463305	0.368741	0.43302	0.395253	0.413185	0.44698	0.482872	0.451208	0.432741	0.410637	0.391434	0.445511	0.47577	0.456443	0.397191	0.414137	0.398595	0.421632	0.421116	0.460023	0.453956	0.473355	0.471582
1995	0.502965	0.494431	0.458201	0.456792	0.446109	0.457384	0.466366	0.46502	0.374211	0.391359	0.36858	0.397363	0.448491	0.423122	0.406269	0.388783	0.386899	0.398675	0.444973	0.456075	0.429061	0.443276	0.469114	0.498698	0.457497	0.451747	0.465693	0.371395	0.435807	0.397526	0.415936	0.449675	0.485199	0.453429	0.435199	0.413398	0.393984	0.448108	0.478098	0.45872	0.399792	0.416666	0.401268	0.424025	0.423601	0.462595	0.456434	0.475612	0.473969
2000	0.505443	0.496642	0.46068	0.459187	0.448206	0.459438	0.46879	0.467355	0.376794	0.394051	0.371241	0.399769	0.450938	0.425986	0.408639	0.391174	0.390079	0.401121	0.447478	0.458674	0.431961	0.446004	0.471621	0.501042	0.459934	0.453822	0.468073	0.374018	0.438462	0.399906	0.418778	0.452339	0.487588	0.455611	0.437646	0.416055	0.39663	0.450719	0.480488	0.460947	0.40236	0.419184	0.403969	0.426491	0.426123	0.465147	0.458931	0.477915	0.47646
2005	0.507854	0.498855	0.463076	0.461507	0.450036	0.461238	0.47093	0.469396	0.379041	0.396462	0.37364	0.401941	0.453124	0.428644	0.410844	0.393343	0.392956	0.403284	0.449739	0.461031	0.434664	0.448548	0.47391	0.503354	0.462292	0.455637	0.470163	0.376341	0.440884	0.402093	0.421347	0.45479	0.489928	0.457594	0.439789	0.41847	0.399048	0.453106	0.482823	0.4629	0.404635	0.421489	0.406447	0.428739	0.428442	0.467471	0.461269	0.480181	0.478796
2010	0.510044	0.500872	0.465257	0.463645	0.451816	0.463036	0.473046	0.471421	0.38123	0.398801	0.376036	0.404125	0.455354	0.431346	0.41297	0.395473	0.395784	0.405442	0.452077	0.463227	0.437247	0.451046	0.476084	0.505458	0.464451	0.457426	0.472233	0.378633	0.44335	0.404221	0.42393	0.457136	0.492058	0.459499	0.441899	0.420912	0.401409	0.45545	0.484955	0.46483	0.406872	0.423786	0.408893	0.430937	0.430679	0.469656	0.463436	0.482259	0.481061
2015	0.512091	0.502717	0.467278	0.465599	0.453384	0.464626	0.474945	0.47325	0.38315	0.400878	0.37817	0.40602	0.45732	0.433726	0.414834	0.397332	0.398332	0.407283	0.454178	0.465281	0.439588	0.453398	0.47811	0.507404	0.466438	0.459005	0.474097	0.38066	0.445523	0.406083	0.426255	0.45934	0.494029	0.461203	0.443782	0.423072	0.403499	0.457619	0.486921	0.466551	0.408862	0.425803	0.411056	0.432906	0.432711	0.471695	0.46544	0.484158	0.483135
2020	0.513977	0.504402	0.469189	0.467415	0.454785	0.466178	0.476736	0.475005	0.384974	0.402818	0.380171	0.407824	0.459168	0.435941	0.416474	0.398923	0.400623	0.408823	0.455986	0.467129	0.441698	0.455566	0.480018	0.50919	0.468302	0.460481	0.47587	0.382572	0.447555	0.407699	0.428305	0.461347	0.495856	0.462792	0.445571	0.425093	0.40534	0.45956	0.488746	0.468176	0.410742	0.427627	0.41299	0.434628	0.434523	0.473573	0.467272	0.485909	0.484982
2025	0.515866	0.506092	0.47106	0.469224	0.45602	0.467438	0.478357	0.4766	0.386646	0.404594	0.382019	0.4095	0.460784	0.437965	0.417994	0.400369	0.402681	0.410247	0.457618	0.468868	0.443683	0.457602	0.481813	0.510979	0.470142	0.461729	0.477478	0.384332	0.449375	0.409181	0.43015	0.463235	0.497673	0.464227	0.447201	0.426923	0.407014	0.461363	0.49056	0.469604	0.412465	0.429278	0.414752	0.436212	0.436208	0.475341	0.469046	0.487658	0.486742
2030	0.517374	0.507436	0.472582	0.470724	0.457146	0.468573	0.479853	0.478034	0.388149	0.406247	0.383736	0.411023	0.462222	0.439815	0.419408	0.401708	0.404581	0.411561	0.459156	0.470358	0.445465	0.459418	0.48338	0.512405	0.471653	0.462859	0.478943	0.385943	0.451019	0.410558	0.431868	0.464888	0.49913	0.465481	0.448679	0.428591	0.408566	0.462977	0.492029	0.470901	0.414042	0.430788	0.416378	0.437657	0.437723	0.476869	0.470541	0.48908	0.488265
2035	0.51873	0.508669	0.474014	0.472103	0.458192	0.469667	0.481338	0.479445	0.389613	0.407822	0.385451	0.412575	0.463664	0.441673	0.420743	0.40295	0.406312	0.412743	0.460508	0.471583	0.446975	0.460966	0.484724	0.5137	0.473058	0.46393	0.480392	0.387532	0.452669	0.411847	0.43341	0.466275	0.500471	0.466654	0.450132	0.430263	0.410002	0.464352	0.493379	0.472161	0.415583	0.432258	0.41792	0.438946	0.439061	0.478153	0.471843	0.490386	0.489619
2040	0.519923	0.509742	0.47526	0.473295	0.458975	0.470536	0.482505	0.480593	0.390814	0.409099	0.386929	0.413824	0.464777	0.443192	0.421848	0.404009	0.407799	0.413696	0.461613	0.472614	0.448258	0.462288	0.485814	0.514833	0.474278	0.464756	0.481549	0.388871	0.453984	0.412929	0.434706	0.467451	0.501642	0.467602	0.451304	0.431632	0.411219	0.465505	0.494555	0.473152	0.416859	0.433457	0.419212	0.440021	0.44019	0.479214	0.472954	0.491519	0.490768
2045	0.521121	0.510785	0.476466	0.474481	0.459609	0.471265	0.483434	0.481503	0.39181	0.410187	0.38821	0.414919	0.465637	0.444441	0.422745	0.404867	0.40915	0.414503	0.46257	0.473684	0.449495	0.463673	0.486942	0.515953	0.475474	0.465437	0.482468	0.39001	0.455039	0.413806	0.43586	0.468679	0.50279	0.468452	0.452249	0.432763	0.412254	0.466642	0.495713	0.473953	0.417928	0.434422	0.4203	0.440966	0.441242	0.480313	0.474083	0.492633	0.491846
2050	0.522171	0.511695	0.477554	0.475465	0.460268	0.471949	0.484373	0.48243	0.392749	0.411178	0.389363	0.415911	0.46643	0.445619	0.423588	0.405715	0.410398	0.415266	0.463506	0.474685	0.450693	0.464942	0.487926	0.516933	0.476509	0.466109	0.483402	0.391056	0.456025	0.414651	0.436952	0.469813	0.503807	0.469227	0.453184	0.433804	0.413233	0.467711	0.496721	0.474755	0.41893	0.435338	0.42133	0.441873	0.442232	0.481306	0.475075	0.49358	0.492838
2055	0.523232	0.512617	0.478602	0.4764	0.461071	0.472706	0.485416	0.483407	0.393818	0.412268	0.390571	0.416975	0.467335	0.446791	0.424492	0.406546	0.411659	0.416077	0.464451	0.475539	0.451815	0.466043	0.488818	0.517925	0.477501	0.466889	0.484411	0.392194	0.457063	0.415519	0.438055	0.470791	0.504817	0.470059	0.454214	0.434899	0.414232	0.468678	0.497713	0.47565	0.420016	0.436291	0.422372	0.442757	0.443155	0.482178	0.475969	0.494509	0.493842
2060	0.524164	0.513358	0.479467	0.477191	0.461907	0.473603	0.486511	0.484413	0.394868	0.413437	0.391761	0.418029	0.468249	0.448015	0.425357	0.407397	0.4129	0.416901	0.465423	0.47639	0.452882	0.467088	0.489756	0.518761	0.478329	0.467755	0.485462	0.393314	0.458132	0.416377	0.439161	0.471739	0.505663	0.4709	0.455264	0.436008	0.415218	0.469634	0.498545	0.476608	0.42112	0.437255	0.423417	0.443642	0.444058	0.483073	0.47679	0.495275	0.494793
2065	0.525264	0.514356	0.480446	0.478169	0.462603	0.474333	0.487425	0.485238	0.395844	0.414478	0.392849	0.418982	0.46893	0.44906	0.42635	0.408419	0.414218	0.41788	0.466561	0.477434	0.454153	0.468308	0.490812	0.51981	0.479307	0.468468	0.486332	0.394347	0.458995	0.417385	0.440389	0.472871	0.506689	0.471702	0.456169	0.436946	0.416329	0.470768	0.499559	0.4774	0.422102	0.43819	0.424512	0.444691	0.445128	0.484123	0.477801	0.496262	0.495913
2070	0.526422	0.515485	0.481489	0.479174	0.46346	0.475195	0.488433	0.486247	0.396881	0.4156	0.394016	0.419915	0.469587	0.450077	0.427306	0.409423	0.415524	0.418814	0.467677	0.478539	0.455366	0.469521	0.491862	0.520953	0.480332	0.469328	0.48734	0.395449	0.459832	0.418365	0.4416	0.47403	0.507798	0.47261	0.457187	0.437893	0.417418	0.471912	0.500642	0.478334	0.423186	0.439099	0.425583	0.445736	0.446197	0.4852	0.478857	0.497329	0.497049
2075	0.527452	0.516515	0.482438	0.480072	0.464238	0.47599	0.48936	0.487137	0.397741	0.416493	0.394984	0.420735	0.470068	0.450863	0.42814	0.410236	0.416649	0.419564	0.468552	0.479464	0.456396	0.470664	0.49281	0.521984	0.481255	0.470114	0.488248	0.396362	0.460466	0.419188	0.4426	0.475064	0.508802	0.473433	0.458079	0.438638	0.418342	0.472893	0.501619	0.479181	0.424089	0.439827	0.426472	0.446598	0.447126	0.486137	0.479768	0.498294	0.498002
2080	0.528408	0.517394	0.483282	0.480822	0.465038	0.476877	0.490339	0.488089	0.398679	0.417506	0.396084	0.421662	0.470664	0.451705	0.429106	0.411212	0.417893	0.420438	0.469578	0.480335	0.457391	0.471702	0.49371	0.522901	0.482052	0.470957	0.489214	0.397381	0.461184	0.420159	0.443736	0.476019	0.509695	0.474245	0.459036	0.439484	0.419404	0.473872	0.502476	0.480086	0.425089	0.440672	0.427479	0.447558	0.448089	0.487022	0.480578	0.499108	0.498993
2085	0.529382	0.518239	0.48407	0.481623	0.465788	0.477595	0.491256	0.488993	0.399572	0.418429	0.397101	0.422538	0.471107	0.452419	0.429943	0.41206	0.418996	0.421268	0.470481	0.481097	0.458293	0.47259	0.494433	0.523811	0.482847	0.471691	0.490124	0.398337	0.461763	0.421001	0.444739	0.476843	0.510564	0.475002	0.45994	0.440209	0.420333	0.474723	0.503329	0.480908	0.426024	0.441382	0.428354	0.448395	0.448922	0.487765	0.48136	0.499931	0.499932
2090	0.530234	0.518997	0.484745	0.482341	0.466404	0.478197	0.492043	0.489776	0.400297	0.419258	0.397952	0.423279	0.47139	0.452988	0.430623	0.412661	0.419887	0.421798	0.471106	0.481811	0.45915	0.473409	0.495159	0.524615	0.483543	0.472301	0.49091	0.399124	0.462189	0.421642	0.445496	0.47761	0.511325	0.475648	0.460705	0.440777	0.421057	0.475442	0.504079	0.481605	0.426821	0.441916	0.42904	0.44905	0.449626	0.488485	0.482076	0.500669	0.50067
2095	0.531104	0.519726	0.485449	0.482988	0.467032	0.47882	0.492805	0.490482	0.400948	0.42001	0.398763	0.423944	0.471602	0.453426	0.431294	0.413376	0.42083	0.422402	0.471832	0.482618	0.460055	0.474317	0.495928	0.525415	0.484219	0.472926	0.491644	0.399856	0.462514	0.422335	0.446331	0.478467	0.512093	0.47628	0.461412	0.441263	0.421834	0.476256	0.504817	0.482285	0.427551	0.442424	0.429732	0.44978	0.450401	0.489273	0.482803	0.501357	0.501468
2100	0.532063	0.520647	0.486281	0.483746	0.467767	0.479535	0.493678	0.491346	0.40171	0.42081	0.399659	0.424764	0.471936	0.453975	0.432068	0.414251	0.42181	0.423124	0.472726	0.483411	0.460951	0.475196	0.496678	0.526355	0.485013	0.473651	0.492512	0.400684	0.462956	0.42316	0.447268	0.479303	0.512997	0.477016	0.462245	0.441857	0.42271	0.477111	0.505684	0.483082	0.428381	0.443058	0.430526	0.450614	0.451232	0.490044	0.483578	0.502197	0.502394
2105	0.533044	0.52161	0.487019	0.484484	0.46869	0.480445	0.494751	0.492409	0.402699	0.421847	0.400791	0.42579	0.472479	0.454708	0.433014	0.415236	0.422852	0.423987	0.473752	0.4843	0.46197	0.476188	0.497529	0.527327	0.485751	0.474567	0.49358	0.401745	0.463593	0.424125	0.448302	0.480244	0.513891	0.477873	0.463286	0.442659	0.423701	0.47808	0.506539	0.484074	0.429436	0.443859	0.431453	0.451575	0.452184	0.490914	0.484392	0.503047	0.503398
2110	0.534158	0.522646	0.487787	0.4852	0.469517	0.481339	0.495726	0.493379	0.403664	0.422855	0.40186	0.42675	0.472931	0.455392	0.433948	0.416166	0.423905	0.424832	0.474757	0.485162	0.462948	0.477121	0.498364	0.528402	0.486494	0.475428	0.494553	0.402762	0.464162	0.425057	0.449331	0.481141	0.514864	0.478685	0.464256	0.443394	0.424673	0.479013	0.507448	0.48499	0.43044	0.444609	0.432353	0.452508	0.453099	0.491763	0.485181	0.503923	0.504457
2115	0.535473	0.523899	0.488821	0.486202	0.470487	0.482346	0.496919	0.494585	0.404728	0.42399	0.403024	0.427819	0.473642	0.456381	0.435031	0.417264	0.425145	0.425882	0.475927	0.486438	0.464256	0.478451	0.49959	0.529686	0.487511	0.476416	0.495752	0.403876	0.465011	0.426148	0.450536	0.482445	0.516064	0.479678	0.465411	0.444349	0.425814	0.480272	0.508599	0.486084	0.431582	0.445579	0.433455	0.453665	0.454296	0.493014	0.48632	0.50505	0.5057
2120	0.536555	0.524955	0.489752	0.487073	0.471549	0.483415	0.498163	0.495754	0.405781	0.425164	0.404255	0.428988	0.474517	0.45746	0.43602	0.418233	0.426254	0.426818	0.47698	0.487608	0.465461	0.479687	0.500798	0.530755	0.488413	0.477482	0.496959	0.405018	0.465989	0.427127	0.451617	0.483647	0.517087	0.480679	0.466566	0.445411	0.426836	0.481425	0.509584	0.48722	0.432739	0.446558	0.434492	0.45471	0.455387	0.494203	0.487341	0.506014	0.506767
2125	0.537499	0.52586	0.490512	0.487783	0.472311	0.484253	0.499072	0.496623	0.406594	0.426072	0.405184	0.429874	0.475111	0.458151	0.436765	0.418965	0.427044	0.427427	0.477832	0.488402	0.466303	0.480507	0.501616	0.53168	0.489148	0.478282	0.497848	0.405889	0.466631	0.427865	0.452438	0.484454	0.517957	0.481449	0.46743	0.446149	0.427592	0.482247	0.510414	0.488065	0.433618	0.447248	0.435231	0.455491	0.45616	0.495009	0.488092	0.506822	0.507665
2130	0.53792	0.526231	0.490583	0.487788	0.472366	0.484345	0.499333	0.496838	0.4068	0.426326	0.405455	0.430087	0.474802	0.457959	0.437024	0.419267	0.427332	0.427489	0.478199	0.488572	0.466548	0.48064	0.50166	0.532076	0.489185	0.478355	0.498086	0.406127	0.46638	0.428146	0.452765	0.484606	0.518245	0.4815	0.467657	0.446072	0.427874	0.482471	0.510631	0.488221	0.433855	0.447263	0.435395	0.455766	0.456376	0.495116	0.48818	0.50701	0.50806
2135	0.537674	0.525963	0.489766	0.486996	0.471917	0.483844	0.498982	0.496444	0.40655	0.426107	0.405325	0.429811	0.47378	0.457075	0.436511	0.418843	0.426782	0.426807	0.477746	0.488011	0.466128	0.480113	0.500969	0.531819	0.488381	0.477881	0.497713	0.405937	0.465427	0.427677	0.452264	0.484062	0.517801	0.480919	0.467325	0.445393	0.427379	0.481956	0.5101	0.487797	0.433606	0.446552	0.434803	0.455277	0.455869	0.49449	0.487503	0.506479	0.50771
2140	0.536494	0.524862	0.487764	0.485034	0.47056	0.482541	0.497675	0.4951	0.405549	0.425174	0.404382	0.428771	0.471463	0.454979	0.435229	0.41764	0.425325	0.425186	0.47646	0.48657	0.464841	0.478732	0.4994	0.530678	0.486399	0.47655	0.496387	0.404966	0.463221	0.426434	0.450893	0.482651	0.516373	0.479378	0.466108	0.443608	0.426065	0.480588	0.508538	0.486469	0.432551	0.444828	0.433293	0.453975	0.454543	0.492985	0.485802	0.504948	0.506477
2145	0.534375	0.522879	0.484465	0.481735	0.4682	0.480203	0.495367	0.492677	0.40373	0.42328	0.402529	0.426751	0.467504	0.451378	0.433133	0.415747	0.422906	0.422696	0.47429	0.484097	0.462585	0.476321	0.496829	0.528627	0.4831	0.474201	0.494022	0.40313	0.459441	0.42444	0.448598	0.480209	0.513907	0.476713	0.463925	0.44047	0.423928	0.478236	0.505864	0.484112	0.430554	0.44194	0.430791	0.451817	0.452325	0.490463	0.482916	0.502307	0.504333
2150	0.531497	0.520265	0.480228	0.477561	0.465123	0.477067	0.492283	0.489596	0.401242	0.420648	0.400048	0.424103	0.462526	0.446757	0.430425	0.41325	0.419732	0.41946	0.471424	0.480991	0.459674	0.473242	0.493539	0.525881	0.478895	0.471095	0.490939	0.400645	0.454642	0.421838	0.445578	0.477116	0.510663	0.473251	0.46104	0.436444	0.421136	0.475219	0.502388	0.481017	0.427884	0.43824	0.427541	0.449023	0.449477	0.487265	0.479276	0.498913	0.501461
2155	0.52792	0.516854	0.475435	0.472849	0.461722	0.473627	0.488792	0.486101	0.398408	0.417645	0.397202	0.421078	0.457058	0.441659	0.42701	0.41006	0.41591	0.415596	0.467812	0.477015	0.455926	0.469256	0.489358	0.522387	0.474142	0.467675	0.487446	0.397805	0.449358	0.418535	0.441861	0.473135	0.506737	0.4694	0.457767	0.431973	0.41766	0.471361	0.498265	0.477561	0.424839	0.433947	0.42366	0.445474	0.445835	0.483187	0.474932	0.494852	0.497866
2160	0.524099	0.513265	0.471004	0.468442	0.458413	0.470219	0.485324	0.482555	0.395481	0.414508	0.394284	0.417952	0.451795	0.43673	0.42344	0.406749	0.412135	0.411802	0.464125	0.472917	0.452057	0.465078	0.484969	0.518682	0.469723	0.464316	0.483939	0.394883	0.444263	0.415094	0.43813	0.468997	0.50279	0.465691	0.454453	0.427603	0.414108	0.467373	0.494203	0.474128	0.421707	0.429678	0.419763	0.441808	0.442046	0.478943	0.47068	0.490854	0.494112
2165	0.520273	0.509582	0.467081	0.46453	0.455188	0.466958	0.48187	0.479027	0.392259	0.411146	0.391232	0.414636	0.446622	0.431906	0.419734	0.40336	0.408429	0.408112	0.46034	0.468582	0.448029	0.460631	0.480278	0.514928	0.465806	0.461073	0.480448	0.391745	0.439264	0.411547	0.434384	0.464607	0.498979	0.462225	0.451052	0.423253	0.410507	0.463184	0.490367	0.470761	0.418416	0.425405	0.415857	0.438004	0.438077	0.47443	0.466556	0.487056	0.490306
2170	0.516473	0.505976	0.463458	0.460987	0.452407	0.464086	0.478701	0.47587	0.389236	0.407965	0.388383	0.411468	0.441791	0.427427	0.416051	0.399981	0.404811	0.404551	0.456591	0.464414	0.444098	0.456332	0.47579	0.511224	0.462222	0.458247	0.477286	0.38881	0.434609	0.408016	0.430701	0.460373	0.495302	0.45916	0.447936	0.4192	0.406948	0.459112	0.486723	0.467766	0.415363	0.421312	0.412068	0.434259	0.434194	0.470102	0.4627	0.483481	0.486532
2175	0.512777	0.502463	0.459876	0.45747	0.449891	0.461505	0.47583	0.472983	0.386469	0.405058	0.385713	0.408573	0.437199	0.423099	0.412505	0.396672	0.401283	0.401054	0.452864	0.460552	0.440371	0.452371	0.471599	0.50762	0.458673	0.455698	0.474407	0.386091	0.430149	0.404589	0.427073	0.456462	0.491705	0.456289	0.445094	0.415337	0.403487	0.455262	0.483147	0.465052	0.412556	0.417369	0.40839	0.430648	0.430525	0.466076	0.459011	0.479966	0.482821
2180	0.50901	0.498855	0.45589	0.453508	0.447091	0.458656	0.472634	0.469801	0.383463	0.401866	0.382764	0.405322	0.431941	0.418146	0.409181	0.39359	0.397924	0.397696	0.449237	0.456813	0.436815	0.4488	0.467724	0.503933	0.454699	0.452873	0.471217	0.383114	0.425043	0.401386	0.423581	0.452806	0.487918	0.453085	0.441966	0.41095	0.400232	0.451617	0.479316	0.462045	0.409474	0.413215	0.40471	0.427205	0.427096	0.462269	0.45516	0.476182	0.479123
2185	0.50515	0.495267	0.451423	0.449018	0.44414	0.455691	0.469355	0.466503	0.380576	0.398796	0.379887	0.402215	0.426435	0.41301	0.406159	0.390793	0.394829	0.394575	0.445809	0.453315	0.433541	0.445745	0.464388	0.500208	0.45022	0.449916	0.467929	0.380231	0.419723	0.398476	0.420319	0.44953	0.483946	0.449616	0.438811	0.406444	0.39726	0.44829	0.475214	0.458922	0.40644	0.409099	0.401198	0.424019	0.424003	0.458852	0.451166	0.472142	0.475479
2190	0.501236	0.491559	0.446482	0.444095	0.440882	0.452479	0.465845	0.462975	0.37749	0.395542	0.376868	0.398982	0.420503	0.407498	0.403166	0.388045	0.391686	0.391459	0.442384	0.449833	0.430324	0.442777	0.461271	0.496397	0.445289	0.446681	0.46441	0.377179	0.414	0.395605	0.417035	0.446305	0.479759	0.445819	0.435437	0.401623	0.394299	0.444998	0.470843	0.455545	0.403219	0.404803	0.397599	0.420857	0.420955	0.455552	0.446964	0.467827	0.47181
2195	0.49735	0.487929	0.441383	0.439098	0.437553	0.449108	0.462308	0.459394	0.374289	0.392112	0.373565	0.395496	0.414373	0.401697	0.400067	0.385198	0.388126	0.387984	0.438968	0.446037	0.426805	0.439377	0.457654	0.492639	0.440241	0.443331	0.460851	0.373927	0.408035	0.392632	0.413547	0.442707	0.475554	0.44192	0.431997	0.396545	0.39113	0.441461	0.46644	0.452091	0.39984	0.400334	0.393772	0.417567	0.41767	0.451846	0.442567	0.463513	0.468159
2200	0.493262	0.484181	0.435592	0.433457	0.433746	0.445154	0.458391	0.455413	0.370935	0.388509	0.369945	0.391636	0.407433	0.395019	0.39667	0.382055	0.383754	0.383814	0.435231	0.441859	0.42285	0.435071	0.453079	0.488722	0.434524	0.43945	0.456902	0.37044	0.401226	0.389363	0.409492	0.438465	0.471012	0.437452	0.428246	0.390799	0.387493	0.437387	0.461623	0.448176	0.3962	0.395294	0.389375	0.413954	0.413914	0.447469	0.437658	0.458819	0.464247
2205	0.491052	0.482188	0.432019	0.430049	0.43136	0.442671	0.456047	0.45307	0.369223	0.386747	0.368173	0.389774	0.402513	0.390233	0.395096	0.380563	0.381437	0.381702	0.433262	0.439648	0.42071	0.432329	0.450249	0.48662	0.431034	0.437015	0.454558	0.368698	0.396373	0.387829	0.40735	0.435989	0.46842	0.434693	0.426113	0.386973	0.385699	0.43508	0.458827	0.445787	0.394303	0.392101	0.386832	0.412142	0.411909	0.444948	0.434849	0.456118	0.462157
2210	0.493815	0.484703	0.43655	0.434491	0.434462	0.445775	0.459269	0.456366	0.371792	0.389496	0.371018	0.392791	0.406439	0.393936	0.398172	0.383452	0.385391	0.385622	0.43632	0.443323	0.424212	0.436028	0.45414	0.489259	0.43552	0.440119	0.457817	0.371405	0.400188	0.390812	0.410855	0.439676	0.471689	0.438243	0.429142	0.390465	0.389005	0.438557	0.46239	0.448968	0.397168	0.3955	0.390238	0.415317	0.415244	0.448732	0.438907	0.459597	0.465068
2215	0.499148	0.489659	0.445848	0.443598	0.440651	0.451958	0.465672	0.462791	0.376725	0.394705	0.376232	0.398233	0.416232	0.403403	0.403594	0.38853	0.392526	0.392492	0.44208	0.450089	0.430685	0.443208	0.461611	0.494404	0.444723	0.446305	0.464232	0.376479	0.409817	0.396062	0.417303	0.446649	0.478218	0.445403	0.435063	0.398622	0.394884	0.445126	0.469563	0.455268	0.402613	0.40294	0.397013	0.421073	0.421355	0.45585	0.446844	0.466628	0.470614
2220	0.503497	0.493722	0.452894	0.450503	0.445195	0.45653	0.470516	0.467658	0.380661	0.398934	0.380292	0.402382	0.424519	0.411329	0.407832	0.392485	0.397909	0.39762	0.446536	0.455371	0.435689	0.448577	0.467241	0.498609	0.451699	0.450862	0.469087	0.380477	0.417924	0.400158	0.422223	0.451974	0.483371	0.450743	0.439612	0.40538	0.399409	0.450161	0.475154	0.459975	0.406886	0.409041	0.402389	0.425556	0.426066	0.461306	0.452937	0.472113	0.475016
2225	0.506373	0.49641	0.45686	0.454376	0.447573	0.458923	0.473155	0.470344	0.38296	0.401443	0.382609	0.4048	0.430064	0.416608	0.4105	0.395068	0.401067	0.400712	0.449395	0.458542	0.438725	0.451715	0.470637	0.501391	0.455618	0.453248	0.47175	0.382784	0.423336	0.402784	0.425231	0.455128	0.486548	0.453624	0.442153	0.40976	0.402212	0.453217	0.478505	0.462499	0.409339	0.41306	0.405811	0.428376	0.428956	0.464589	0.456459	0.475393	0.477884
2230	0.508269	0.49815	0.458989	0.456446	0.448857	0.460222	0.474693	0.471932	0.384377	0.403009	0.383989	0.406362	0.434004	0.420234	0.412049	0.39649	0.402733	0.40241	0.451116	0.460344	0.440379	0.453425	0.472539	0.50321	0.457718	0.454539	0.473313	0.384183	0.427119	0.40427	0.426925	0.456885	0.48847	0.455175	0.443668	0.412742	0.403758	0.454962	0.480464	0.463926	0.410827	0.415694	0.407877	0.43	0.430577	0.466441	0.458395	0.477298	0.479693
2235	0.509263	0.498964	0.459769	0.457265	0.449329	0.460727	0.4754	0.472614	0.384998	0.403672	0.384649	0.407113	0.436144	0.422147	0.412672	0.396995	0.403326	0.403032	0.451885	0.461071	0.441014	0.454094	0.473344	0.504114	0.458517	0.455028	0.474007	0.384824	0.429146	0.404834	0.427605	0.457583	0.489332	0.455774	0.444338	0.414314	0.404331	0.455683	0.481315	0.464517	0.411483	0.41699	0.408785	0.430656	0.431208	0.467208	0.459168	0.478115	0.480574
2240	0.509848	0.49933	0.460161	0.457592	0.449238	0.460738	0.475577	0.472821	0.385103	0.403759	0.384865	0.407329	0.437104	0.422936	0.412708	0.396877	0.403172	0.402882	0.451926	0.461236	0.441158	0.454189	0.473539	0.504589	0.458877	0.454988	0.474199	0.384984	0.43002	0.404793	0.427549	0.457713	0.48978	0.455856	0.4445	0.414969	0.404252	0.455784	0.481733	0.464593	0.411637	0.417406	0.408923	0.430687	0.431253	0.467387	0.459414	0.478461	0.480887
2245	0.510162	0.49945	0.460501	0.457752	0.449067	0.460666	0.475752	0.473002	0.385096	0.40369	0.385	0.407573	0.437771	0.423473	0.412642	0.396695	0.402912	0.402629	0.451906	0.461256	0.441086	0.454126	0.473499	0.504806	0.459127	0.454866	0.474377	0.385048	0.430622	0.404668	0.427409	0.457691	0.490038	0.455828	0.444617	0.415415	0.404083	0.455763	0.481966	0.464622	0.411697	0.417645	0.40893	0.430625	0.431179	0.467377	0.459504	0.478601	0.481034
2250	0.510325	0.499513	0.460742	0.457908	0.44865	0.460413	0.475711	0.472976	0.384918	0.403507	0.385003	0.407619	0.438121	0.423734	0.41246	0.396378	0.402429	0.40217	0.451789	0.461167	0.440905	0.454036	0.473383	0.504919	0.459325	0.454532	0.474343	0.384961	0.430928	0.404419	0.427109	0.457601	0.490193	0.455657	0.444535	0.41562	0.403756	0.455664	0.482122	0.464438	0.411601	0.417673	0.40875	0.430448	0.43101	0.467275	0.459537	0.47871	0.481057
2255	0.510511	0.49964	0.460856	0.457971	0.448326	0.460059	0.475662	0.472994	0.384769	0.403405	0.384992	0.407567	0.4385	0.423995	0.412293	0.396098	0.40206	0.401746	0.451713	0.460963	0.44064	0.453908	0.473177	0.505076	0.459414	0.454193	0.474328	0.38488	0.431247	0.404196	0.426886	0.457436	0.490336	0.455452	0.444475	0.415829	0.403484	0.455528	0.482245	0.46426	0.41154	0.417721	0.408611	0.430267	0.430816	0.46707	0.459467	0.478806	0.481112
2260	0.510685	0.49982	0.460761	0.457935	0.448118	0.459904	0.47577	0.473106	0.38482	0.403446	0.385179	0.407768	0.439069	0.424469	0.412314	0.396041	0.401881	0.401575	0.451813	0.460706	0.440357	0.453751	0.473044	0.505253	0.459348	0.454011	0.474438	0.384999	0.431769	0.404177	0.426847	0.457228	0.490422	0.455319	0.444566	0.416239	0.403412	0.455423	0.4823	0.464225	0.411638	0.417973	0.408676	0.430218	0.430703	0.466875	0.459321	0.478878	0.481249
2265	0.510994	0.500157	0.460696	0.457861	0.447957	0.459845	0.475865	0.473197	0.384785	0.403411	0.385258	0.407889	0.439414	0.424696	0.412255	0.395966	0.401655	0.40136	0.451884	0.460659	0.44026	0.453808	0.47314	0.505575	0.459279	0.453901	0.474531	0.385022	0.432055	0.40411	0.426769	0.457233	0.490616	0.455221	0.444616	0.416456	0.403292	0.45545	0.482427	0.464216	0.411663	0.418083	0.408643	0.430191	0.430672	0.4669	0.45926	0.479009	0.481439
2270	0.511228	0.500322	0.460552	0.457625	0.447835	0.459775	0.475914	0.473214	0.384764	0.403428	0.385229	0.407923	0.439405	0.424655	0.412189	0.395968	0.401365	0.401147	0.451972	0.460479	0.439986	0.453699	0.473174	0.505775	0.459089	0.453805	0.474564	0.384996	0.43203	0.404078	0.426669	0.457089	0.490701	0.455079	0.444631	0.41643	0.403174	0.455384	0.482432	0.464185	0.411659	0.418054	0.408544	0.430152	0.430584	0.466826	0.459052	0.478974	0.4816
2275	0.511162	0.500222	0.46019	0.457233	0.447582	0.459591	0.475837	0.473086	0.384529	0.403263	0.38504	0.407862	0.439053	0.424305	0.412053	0.395821	0.400988	0.400787	0.451845	0.46024	0.439659	0.453413	0.472977	0.505692	0.458711	0.453586	0.474462	0.384785	0.431679	0.403937	0.426416	0.456826	0.490525	0.454802	0.444484	0.416133	0.402954	0.455166	0.482202	0.464024	0.411479	0.417808	0.408292	0.42999	0.430382	0.466608	0.458736	0.478727	0.481503
2280	0.510781	0.499847	0.459501	0.45657	0.447279	0.459357	0.475653	0.472932	0.38419	0.402998	0.384784	0.407669	0.438494	0.423686	0.411699	0.39553	0.400367	0.400195	0.451457	0.459686	0.439025	0.452787	0.472515	0.505314	0.458036	0.453318	0.474292	0.384487	0.43109	0.403615	0.425912	0.456237	0.490043	0.454402	0.444258	0.415655	0.402532	0.454643	0.481675	0.463805	0.411226	0.417352	0.407821	0.429593	0.429926	0.4661	0.458128	0.478209	0.481119
2285	0.510641	0.499668	0.458964	0.456097	0.446843	0.458909	0.475351	0.472628	0.383711	0.402595	0.384378	0.407263	0.437518	0.422723	0.41125	0.395064	0.399602	0.399492	0.45096	0.459093	0.438444	0.452113	0.471977	0.505154	0.457531	0.452876	0.473989	0.384044	0.430121	0.403157	0.425281	0.455603	0.489758	0.45395	0.443897	0.414873	0.401972	0.454055	0.481343	0.463433	0.410828	0.416639	0.40716	0.429092	0.42938	0.465535	0.457595	0.477882	0.480801
2290	0.510344	0.49929	0.458304	0.455459	0.446397	0.458397	0.475053	0.472218	0.383121	0.401958	0.383753	0.406675	0.436264	0.421437	0.410782	0.394544	0.398765	0.398746	0.450404	0.458287	0.437528	0.451186	0.471127	0.504817	0.456882	0.452397	0.473636	0.383437	0.428851	0.402663	0.424584	0.454736	0.489313	0.453418	0.443464	0.413818	0.401363	0.453292	0.480849	0.463016	0.410263	0.415757	0.406382	0.428504	0.4287	0.464707	0.456873	0.477375	0.480374
2295	0.509918	0.498839	0.457618	0.45478	0.445854	0.457903	0.474649	0.471758	0.382343	0.401152	0.383104	0.406052	0.434773	0.419939	0.410056	0.393824	0.397656	0.397781	0.449645	0.457417	0.436552	0.450142	0.470213	0.504378	0.456199	0.451878	0.473203	0.382723	0.427356	0.40194	0.42365	0.45378	0.488792	0.452846	0.442916	0.412605	0.400512	0.452401	0.480289	0.462541	0.409589	0.414648	0.405369	0.427735	0.42786	0.463815	0.456098	0.476809	0.479781
2300	0.509178	0.498187	0.456552	0.453736	0.445111	0.457225	0.473955	0.471072	0.381436	0.400256	0.382295	0.40527	0.433069	0.41814	0.409232	0.393039	0.39638	0.396704	0.448825	0.4563	0.435414	0.449032	0.469123	0.503683	0.455144	0.451168	0.472513	0.381865	0.425605	0.401136	0.422602	0.452666	0.487972	0.452024	0.442154	0.411168	0.39955	0.451386	0.479413	0.461841	0.408765	0.41337	0.404198	0.426849	0.426901	0.462711	0.455018	0.475962	0.479001
2305	0.508334	0.497448	0.455274	0.45249	0.444481	0.45655	0.473263	0.470449	0.380609	0.39938	0.381469	0.40453	0.431165	0.416105	0.408319	0.392176	0.394988	0.395515	0.447847	0.455029	0.43403	0.44776	0.467909	0.502891	0.453882	0.450516	0.471856	0.381039	0.423635	0.400247	0.421418	0.451395	0.487019	0.451174	0.44144	0.409579	0.398494	0.450212	0.478386	0.461186	0.407977	0.411941	0.402897	0.425843	0.425821	0.461469	0.45376	0.474969	0.47809
2310	0.507603	0.496902	0.454168	0.451383	0.444094	0.456151	0.472699	0.469929	0.379834	0.398539	0.380689	0.403737	0.429097	0.413931	0.407663	0.391604	0.39393	0.394788	0.447214	0.454138	0.433052	0.446855	0.467041	0.502252	0.452775	0.450122	0.471314	0.380261	0.421514	0.399633	0.420572	0.450497	0.486224	0.450542	0.440821	0.407906	0.397732	0.449402	0.477514	0.460718	0.407247	0.410574	0.401782	0.425155	0.425065	0.46059	0.45276	0.474142	0.477408
2315	0.507584	0.497037	0.45361	0.450852	0.444305	0.456445	0.472713	0.469911	0.379639	0.398374	0.380411	0.403559	0.427541	0.41231	0.407673	0.391661	0.393553	0.394761	0.4471	0.453965	0.43269	0.446438	0.466717	0.50231	0.452231	0.450375	0.471312	0.380025	0.419925	0.399667	0.420326	0.450202	0.486077	0.450534	0.440754	0.406754	0.397629	0.449168	0.477271	0.460844	0.407083	0.409796	0.401299	0.4251	0.424934	0.460341	0.452408	0.473944	0.477342
2320	0.507609	0.497244	0.453148	0.450508	0.44476	0.456896	0.472992	0.470178	0.379619	0.398362	0.380293	0.403505	0.426257	0.410965	0.407597	0.391728	0.393264	0.394739	0.446937	0.453807	0.432356	0.446002	0.466333	0.502426	0.451828	0.450828	0.471585	0.379956	0.418611	0.399663	0.420101	0.449904	0.486	0.450721	0.44093	0.405838	0.39753	0.448915	0.477127	0.461206	0.407113	0.409137	0.400889	0.425017	0.424783	0.46007	0.452158	0.473876	0.477273
2325	0.507487	0.497282	0.452787	0.450105	0.445121	0.457274	0.473263	0.470428	0.379402	0.398223	0.380039	0.403351	0.424873	0.409537	0.407349	0.391556	0.392735	0.394472	0.446699	0.453543	0.432017	0.445618	0.465983	0.502384	0.451446	0.451198	0.471845	0.379721	0.417205	0.399453	0.419717	0.449581	0.485852	0.450834	0.441031	0.404816	0.397213	0.44862	0.476915	0.461522	0.407023	0.408329	0.400294	0.424787	0.424517	0.459763	0.451824	0.473693	0.477093
2330	0.507404	0.497345	0.452517	0.449822	0.445397	0.457665	0.473465	0.470629	0.37911	0.397847	0.379779	0.403087	0.423491	0.408043	0.407172	0.39148	0.392302	0.394281	0.4465	0.453274	0.431714	0.445291	0.465764	0.502375	0.451169	0.451531	0.472047	0.379444	0.415767	0.399326	0.419401	0.449283	0.485755	0.450961	0.441068	0.403771	0.396985	0.448355	0.476772	0.461789	0.406841	0.407547	0.399749	0.424606	0.424304	0.459519	0.451548	0.473584	0.476952
2335	0.50704	0.497133	0.452003	0.449325	0.445431	0.457801	0.473389	0.470538	0.378593	0.397234	0.37926	0.402651	0.421779	0.406276	0.406616	0.39102	0.391479	0.393705	0.446064	0.452659	0.431007	0.444656	0.465243	0.502086	0.450664	0.451616	0.471963	0.378927	0.414028	0.398818	0.418772	0.448658	0.485392	0.450852	0.44084	0.402439	0.396372	0.447793	0.476375	0.46179	0.406407	0.406423	0.398848	0.42409	0.423738	0.458951	0.450992	0.473229	0.476552
2340	0.506508	0.496719	0.451084	0.448398	0.445133	0.457503	0.472929	0.470081	0.377806	0.396506	0.37848	0.402014	0.419802	0.40427	0.405989	0.390481	0.390462	0.392905	0.445458	0.451831	0.430033	0.443702	0.464393	0.501614	0.449741	0.451318	0.471505	0.378143	0.412036	0.398235	0.41796	0.447766	0.48477	0.450345	0.440272	0.400851	0.395644	0.446997	0.475677	0.461412	0.405718	0.405135	0.3978	0.42344	0.423001	0.458112	0.450114	0.472558	0.475983
2345	0.50571	0.496096	0.449795	0.447184	0.444457	0.456912	0.472228	0.46937	0.376844	0.395587	0.377516	0.401089	0.4177	0.40209	0.405142	0.389676	0.389101	0.391766	0.444577	0.450806	0.428902	0.442547	0.463259	0.500903	0.448489	0.450685	0.470799	0.37718	0.409895	0.397409	0.416839	0.446676	0.483867	0.449518	0.439481	0.399102	0.39464	0.445976	0.474696	0.460742	0.404829	0.403652	0.396503	0.42255	0.422043	0.457032	0.448995	0.47164	0.475143
2350	0.505322	0.495829	0.448866	0.446334	0.444117	0.456504	0.471755	0.468944	0.376126	0.394886	0.376717	0.400297	0.41626	0.400487	0.404481	0.389095	0.387937	0.391037	0.443978	0.449893	0.427899	0.441419	0.462304	0.500576	0.4476	0.450311	0.470349	0.376421	0.408374	0.396788	0.415957	0.445656	0.483339	0.448985	0.438941	0.397821	0.393838	0.445097	0.474088	0.46033	0.404168	0.402581	0.3955	0.421862	0.421222	0.456099	0.448113	0.471081	0.47465
2355	0.505163	0.495837	0.448412	0.44595	0.444288	0.456694	0.471799	0.469021	0.375877	0.394623	0.376373	0.400021	0.415793	0.399824	0.404448	0.389092	0.387558	0.391017	0.444001	0.44965	0.42749	0.44092	0.461994	0.5005	0.447181	0.450491	0.47041	0.376125	0.407809	0.39677	0.41578	0.445285	0.483137	0.448978	0.438899	0.39733	0.393699	0.444857	0.47384	0.46045	0.403973	0.402289	0.395231	0.421798	0.421028	0.455822	0.4478	0.470894	0.474582
2360	0.50535	0.496225	0.448497	0.446124	0.444516	0.457002	0.471999	0.469176	0.375803	0.394603	0.376149	0.399845	0.415947	0.399703	0.404477	0.389143	0.387307	0.391051	0.444087	0.450039	0.427717	0.441072	0.462383	0.500787	0.44731	0.450759	0.470588	0.375976	0.407825	0.39681	0.415697	0.445556	0.483357	0.449214	0.438993	0.397266	0.393642	0.445066	0.474049	0.460673	0.403933	0.402317	0.395157	0.421936	0.421183	0.456211	0.448082	0.471175	0.474718
2365	0.505454	0.496427	0.448487	0.446123	0.444806	0.457175	0.472129	0.469303	0.375658	0.394424	0.375852	0.399666	0.415924	0.399504	0.404243	0.388895	0.386655	0.390733	0.443838	0.449788	0.427248	0.440606	0.462172	0.500941	0.447305	0.45099	0.470716	0.375755	0.407714	0.396569	0.415246	0.445197	0.483456	0.449368	0.43903	0.397094	0.393264	0.444744	0.474123	0.460853	0.403809	0.402142	0.394824	0.421691	0.420883	0.45598	0.447956	0.471275	0.474646
2370	0.504943	0.496141	0.447578	0.445284	0.444451	0.456791	0.471618	0.468717	0.374938	0.393665	0.374913	0.39895	0.414942	0.398465	0.40367	0.388297	0.385576	0.390009	0.443215	0.448939	0.426131	0.439486	0.461215	0.500542	0.446431	0.450621	0.470167	0.374925	0.406703	0.395983	0.414395	0.444213	0.482887	0.448842	0.438424	0.396107	0.392514	0.44388	0.473486	0.460394	0.403058	0.401343	0.394002	0.42103	0.420098	0.455077	0.447111	0.470712	0.474079
2375	0.503995	0.495386	0.446087	0.443794	0.44351	0.45583	0.470463	0.467569	0.373812	0.392469	0.373647	0.397817	0.413257	0.396592	0.402539	0.387254	0.383924	0.388674	0.442037	0.447549	0.424574	0.437791	0.459629	0.49969	0.444941	0.44967	0.469016	0.37373	0.404924	0.394896	0.41298	0.44267	0.481823	0.447711	0.437281	0.394499	0.391239	0.442459	0.472316	0.459343	0.401874	0.39991	0.392577	0.419845	0.418783	0.453589	0.445671	0.46959	0.473016
2380	0.503026	0.494561	0.444654	0.442403	0.442491	0.454891	0.46933	0.466452	0.372706	0.391294	0.372357	0.396609	0.411644	0.394891	0.401368	0.386171	0.382192	0.38725	0.440824	0.446181	0.423113	0.43625	0.458162	0.498794	0.443528	0.448691	0.467891	0.372531	0.403267	0.39377	0.411508	0.441215	0.480747	0.446595	0.436162	0.392964	0.38991	0.441085	0.471161	0.458291	0.400702	0.398519	0.391156	0.418636	0.417493	0.452171	0.444292	0.468482	0.471925
2385	0.502487	0.494207	0.443885	0.441785	0.442228	0.454686	0.469085	0.466195	0.37209	0.390547	0.371584	0.395973	0.411047	0.394126	0.400606	0.385491	0.381116	0.386543	0.440134	0.445531	0.422319	0.435587	0.457536	0.498347	0.442835	0.448457	0.46764	0.371837	0.402587	0.393048	0.410625	0.440559	0.480193	0.446233	0.43579	0.392252	0.389071	0.440417	0.470591	0.458048	0.400104	0.397818	0.390335	0.41794	0.416804	0.451534	0.443658	0.467996	0.471311
2390	0.502382	0.494122	0.443866	0.441795	0.442304	0.454818	0.469039	0.466189	0.371481	0.389992	0.37107	0.395552	0.410883	0.393754	0.400403	0.385293	0.380775	0.386541	0.439985	0.445253	0.421871	0.435291	0.457372	0.498252	0.442831	0.448561	0.467614	0.371276	0.402319	0.392848	0.41038	0.440272	0.480123	0.446306	0.43557	0.391903	0.388824	0.440176	0.470541	0.458088	0.399683	0.397583	0.390056	0.417733	0.41656	0.451313	0.443524	0.467959	0.471183
2395	0.502231	0.494006	0.443936	0.44187	0.442459	0.45502	0.469066	0.466183	0.371056	0.3895	0.370572	0.395233	0.4109	0.393496	0.400251	0.38511	0.380454	0.386533	0.439847	0.445187	0.421629	0.435161	0.457477	0.498118	0.442903	0.44874	0.467624	0.370814	0.402198	0.39268	0.410151	0.440174	0.480058	0.44645	0.435435	0.391656	0.388605	0.440065	0.470511	0.458182	0.399328	0.397439	0.389828	0.417599	0.416427	0.451332	0.443529	0.467938	0.471039
2400	0.501817	0.493725	0.443716	0.441646	0.442513	0.455025	0.468987	0.466177	0.370549	0.388961	0.370151	0.394951	0.41079	0.393104	0.399825	0.384662	0.37979	0.38624	0.439471	0.444528	0.420799	0.43445	0.456993	0.497771	0.442681	0.448769	0.467582	0.37035	0.401947	0.392243	0.409631	0.439489	0.479753	0.446395	0.435238	0.391348	0.388092	0.439483	0.470226	0.458175	0.398959	0.397095	0.389345	0.417121	0.415866	0.450761	0.443087	0.467685	0.470644
2405	0.50113	0.492938	0.442881	0.440805	0.441711	0.454267	0.468041	0.465226	0.369415	0.387797	0.368947	0.393966	0.409574	0.391599	0.398936	0.383811	0.378582	0.385265	0.43852	0.443257	0.419506	0.433234	0.455886	0.497034	0.441843	0.447989	0.466634	0.369181	0.400586	0.391374	0.408551	0.438245	0.478983	0.445594	0.434228	0.39004	0.38711	0.438337	0.469438	0.457311	0.397846	0.39598	0.388232	0.416131	0.414809	0.449571	0.442031	0.466871	0.469825
2410	0.499573	0.49152	0.441189	0.439148	0.440524	0.453184	0.466767	0.463914	0.368055	0.386322	0.367482	0.392435	0.407623	0.389597	0.397556	0.382415	0.376631	0.383818	0.436943	0.441697	0.417837	0.43159	0.454295	0.495547	0.440169	0.446854	0.46534	0.367769	0.39861	0.389985	0.406787	0.436643	0.477427	0.444285	0.432912	0.388234	0.385534	0.436743	0.467858	0.456097	0.396443	0.394298	0.38655	0.414653	0.413314	0.447996	0.440422	0.465334	0.468258
2415	0.498016	0.490058	0.439297	0.437303	0.438989	0.451531	0.465026	0.462248	0.366231	0.384361	0.365608	0.390562	0.405057	0.386891	0.39565	0.380518	0.374347	0.381826	0.434997	0.439636	0.415686	0.429572	0.452267	0.494037	0.4383	0.44526	0.463637	0.365919	0.395974	0.388084	0.404672	0.434604	0.47579	0.442608	0.431168	0.385852	0.383505	0.434735	0.466168	0.454449	0.394612	0.392029	0.384351	0.4127	0.411344	0.445951	0.438469	0.46368	0.466506
2420	0.495931	0.488223	0.437012	0.435065	0.436932	0.449565	0.462868	0.460113	0.363966	0.381996	0.363395	0.388478	0.402019	0.383718	0.393626	0.378519	0.371926	0.379717	0.432936	0.43727	0.413329	0.4272	0.45006	0.492077	0.436038	0.443249	0.46149	0.36368	0.392869	0.386073	0.402431	0.432235	0.473722	0.440521	0.428982	0.383044	0.381357	0.432469	0.464058	0.452369	0.392368	0.389471	0.381947	0.410588	0.409154	0.443665	0.436167	0.461644	0.464434
2425	0.493538	0.486086	0.434156	0.432285	0.43486	0.447614	0.460781	0.457948	0.361829	0.379705	0.361308	0.386501	0.399066	0.380696	0.391411	0.376401	0.369194	0.377248	0.430596	0.434524	0.410532	0.424502	0.447363	0.489812	0.433221	0.441237	0.459364	0.361569	0.389881	0.383906	0.399895	0.429513	0.47126	0.438253	0.426853	0.380357	0.379002	0.429874	0.461516	0.450301	0.390198	0.386893	0.379425	0.408233	0.406709	0.440944	0.433405	0.459185	0.462067
2430	0.491137	0.483784	0.431268	0.429453	0.43233	0.445091	0.458223	0.455408	0.359335	0.377159	0.358841	0.38404	0.395698	0.37728	0.388968	0.373902	0.366144	0.374439	0.427966	0.43168	0.407729	0.421869	0.44468	0.48746	0.43036	0.438711	0.456816	0.359088	0.386489	0.381435	0.397055	0.426774	0.46873	0.435625	0.424322	0.377273	0.376338	0.427172	0.45891	0.447763	0.387686	0.383962	0.376573	0.405629	0.404105	0.43818	0.430567	0.456618	0.459552
2435	0.488705	0.481462	0.428284	0.426549	0.429639	0.442316	0.455369	0.452699	0.356652	0.374342	0.356147	0.381443	0.392229	0.373694	0.386535	0.371546	0.363031	0.371673	0.425329	0.428879	0.404784	0.419052	0.441985	0.485084	0.427417	0.435978	0.454034	0.3564	0.382962	0.379041	0.39418	0.423966	0.466151	0.432835	0.421573	0.374024	0.373704	0.42442	0.45625	0.445006	0.38496	0.381001	0.373702	0.403072	0.401503	0.435432	0.427714	0.454006	0.457017
2440	0.486597	0.479357	0.4257	0.424098	0.427598	0.440153	0.453259	0.450531	0.354568	0.372027	0.354004	0.379326	0.389597	0.370869	0.384782	0.36964	0.360665	0.369655	0.423455	0.426363	0.402268	0.416659	0.439676	0.482977	0.424899	0.433875	0.451895	0.354286	0.380233	0.377211	0.39206	0.421511	0.463885	0.430616	0.419453	0.37149	0.371696	0.422159	0.453938	0.442885	0.382783	0.378722	0.371489	0.40106	0.399361	0.43302	0.42523	0.451728	0.455026
2445	0.48459	0.477423	0.423395	0.421901	0.425719	0.438429	0.451481	0.448746	0.352768	0.369977	0.35201	0.37752	0.387458	0.368539	0.382755	0.367676	0.358164	0.367447	0.421291	0.424521	0.400306	0.414994	0.43801	0.481006	0.422648	0.432074	0.450113	0.352389	0.377999	0.375215	0.389727	0.419757	0.461802	0.428683	0.417665	0.369336	0.369532	0.420269	0.451827	0.441094	0.380875	0.376607	0.369283	0.399061	0.397486	0.431266	0.423211	0.449662	0.45294
2450	0.483401	0.476255	0.422113	0.420562	0.424436	0.43742	0.450245	0.447683	0.351622	0.368731	0.350733	0.376498	0.386068	0.367297	0.381665	0.366548	0.356883	0.366283	0.420094	0.42317	0.398989	0.413724	0.436874	0.479828	0.421338	0.430928	0.448964	0.351178	0.376683	0.374107	0.388489	0.418447	0.46059	0.427473	0.416517	0.368033	0.368365	0.418996	0.450583	0.439946	0.379692	0.375394	0.368098	0.397869	0.396277	0.430022	0.421866	0.448408	0.451748
[truncated: 183 more columns]
